# Supplementary material for: Direct observation of the on-site oxygen 2p two-hole Coulomb energy in La2CuO4
Source: Nat Commun. 2025 Nov 5;16:9748. doi: 10.1038/s41467-025-65314-w (PMC12589636; doi:10.1038/s41467-025-65314-w)
Supplement: Supplementary file 3 — Source Data [file 41467_2025_65314_MOESM3_ESM.xlsx]

## Sheet: Content and scales
Tabelle 1
Sheet	Used in Figures	Axis 1 (Column)	First value	Increment	Axis 2 (Row)	First value	Increment
LCO 2D map	Fig. 1c, 2d	AE Kinetic Energy [eV]	503.65	+0.1	PE Binding Energy [eV]	535.55	-0.1
CuO 2D map	Fig. 2a	AE Kinetic Energy [eV]	504.8	+0.2	PE Binding Energy [eV]	534.05	-0.1
LCO surface oxygen	Fig. 1d	AE Kinetic Energy [eV]	503.65	+0.1
LCO lattice oxygen	Fig. 1d, 2b, 4	AE Kinetic Energy [eV]	503.65	+0.1
CuO lattice oxygen	Fig. 2c	AE Kinetic Energy [eV]	504.8	+0.2
LCO background removed	Fig. 3a,b	Two-Hole Binding Energy [eV]	5.4	+0.1
CuO background removed	Fig. 3c, Supp. Fig. 3	Two-Hole Binding Energy [eV]	4.7	+0.2
LCO BG removed, wide energy range	Supp. Fig. 2	Kinetic Energy [eV]	-3.55	+0.2
LCO AES	Supp. Fig. 1	Kinetic Energy [eV]	503.65	+0.1
LCO AECS	Supp. Fig. 1	Kinetic Energy [eV]	503.65	+0.1
LCO PES	Supp. Fig. 1	Binding Energy [eV]	535.55	-0.1
LCO PECS	Supp. Fig. 1	Binding Energy [eV]	535.55	-0.1
CuO AES	Supp. Fig. 1	Kinetic Energy [eV]	504.8	+0.2
CuO AECS	Supp. Fig. 1	Kinetic Energy [eV]	504.8	+0.2
CuO PES	Supp. Fig. 1	Binding Energy [eV]	534.05	-0.1
CuO PECS	Supp. Fig. 1	Binding Energy [eV]	534.05	-0.1
LCO survey XPS	Supp. Fig. 9a	Kinetic Energy [eV]	120	2
CuO survey XPS	Supp. Fig. 9b,d	Kinetic Energy [eV]	120	+0.5
LCO Cu 2p	Supp. Fig. 9c	Kinetic Energy [eV]	280	+0.5
XRD 1 CuO	Supp. Fig. 7	2 Theta (degree)	25	+0.08
Cu predicted	Supp. Fig. 7	2 Theta (degree)	25	+0.02
RSM LCO	Supp. Fig. 6	See „RSM LCO“ sheet
XRD 2 CuO	Supp. Fig. 8	2 Theta (degree)	25.075	+0.08
XRD a LCO	Supp. Fig. 5a	2 Theta (degree)	10	+0.02
XRD b LCO	Supp. Fig. 5b	2 Theta (degree)	12.5	+0.02
XRD c LCO	Supp. Fig. 5c	2 Theta (degree)	6	+0.01

## Sheet: XRD c LCO
Tabelle 1
	1
	0
	1
	0
	1
	1
	1
	1
	1
	1
	1
	1
	1
	1
	1
	1
	1
	2
	1
	2
	1
	1
	2
	2
	1
	2
	1
	1
	1
	2
	2
	3
	3
	2
	1
	1
	2
	3
	2
	4
	2
	3
	2
	3
	3
	3
	2
	2
	4
	3
	3
	3
	5
	5
	7
	5
	4
	7
	14
	40
	65
	99
	123
	162
	180
	210
	219
	189
	156
	107
	60
	25
	12
	7
	6
	4
	3
	6
	3
	7
	5
	2
	4
	2
	3
	3
	2
	2
	3
	1
	2
	3
	2
	2
	3
	1
	2
	2
	1
	1
	3
	2
	2
	1
	2
	3
	0
	1
	1
	1
	1
	1
	1
	1
	2
	1
	1
	1
	1
	1
	1
	1
	1
	1
	1
	1
	1
	1
	1
	1
	1
	1
	0
	0
	1
	0
	0
	2
	0
	1
	0
	0
	1
	0
	1
	1
	1
	0
	1
	0
	1

## Sheet: XRD b LCO
Tabelle 1
	3.83339
	4.16674
	3.33338
	4.50008
	5.66679
	7.0002
	6.83352
	8.83365
	8.83365
	6.00014
	5.50012
	7.0002
	7.6669
	9.83372
	13.0007
	13.1674
	16.6678
	17.5012
	17.6679
	19.6682
	15.8343
	16.1677
	17.5012
	18.0013
	19.1681
	27.3363
	34.3381
	42.0071
	45.0081
	56.346
	53.3447
	45.0081
	42.6739
	42.6739
	58.5137
	89.6988
	140.245
	218.19
	318.071
	428.567
	554.226
	672.136
	761.647
	829.074
	869.01
	841.825
	788.647
	694.591
	582.856
	480.589
	362.191
	266.116
	188.809
	117.555
	74.689
	61.1816
	47.0088
	51.3439
	47.6758
	51.1771
	46.3419
	46.5087
	46.0085
	41.5069
	41.6736
	40.5066

## Sheet: XRD a LCO
Tabelle 1
	0
	0
	0
	0
	0
	0
	0
	2.00002
	0
	2.00002
	0
	0
	0
	2.00002
	0
	2.00002
	0
	0
	0
	0
	4.00006
	4.00006
	0
	0
	0
	0
	0
	0
	0
	2.00002
	0
	0
	0
	0
	4.00006
	0
	4.00006
	0
	2.00002
	0
	0
	0
	0
	2.00002
	4.00006
	0
	0
	2.00002
	0
	2.00002
	0
	0
	0
	0
	0
	0
	2.00002
	0
	2.00002
	0
	0
	4.00006
	0
	0
	0
	0
	0
	0
	0
	0
	2.00002
	0
	0
	0
	2.00002
	0
	0
	2.00002
	0
	2.00002
	0
	0
	2.00002
	0
	0
	0
	0
	2.00002
	0
	0
	2.00002
	0
	0
	2.00002
	0
	0
	0
	0
	2.00002
	0
	6.00014
	0
	4.00006
	0
	0
	0
	0
	2.00002
	4.00006
	0
	0
	0
	0
	0
	0
	2.00002
	0
	0
	2.00002
	0
	2.00002
	2.00002
	0
	0
	0
	2.00002
	0
	6.00014
	0
	2.00002
	4.00006
	4.00006
	0
	0
	6.00014
	0
	2.00002
	4.00006
	0
	2.00002
	2.00002
	4.00006
	4.00006
	2.00002
	2.00002
	6.00014
	4.00006
	10.0004
	4.00006
	12.0006
	4.00006
	14.0008
	16.001
	14.0008
	18.0013
	20.0016
	16.001
	30.0036
	10.0004
	18.0013
	16.001
	14.0008
	14.0008
	62.0154
	96.0369
	166.11
	222.197
	240.231
	312.39
	340.463
	362.525
	358.513
	414.687
	332.442
	330.436
	316.4
	160.102
	116.054
	82.0269
	50.01
	58.0135
	28.0031
	20.0016
	26.0027
	14.0008
	28.0031
	20.0016
	36.0052
	14.0008
	16.001
	10.0004
	14.0008
	18.0013
	26.0027
	26.0027
	80.0256
	172.118
	382.585
	615.512
	897.208
	842.832
	714.034
	476.908
	204.167
	72.0207
	30.0036
	10.0004
	20.0016
	12.0006
	8.00026
	16.001
	10.0004
	6.00014
	4.00006
	10.0004
	6.00014
	10.0004
	14.0008
	8.00026
	6.00014
	8.00026
	6.00014
	4.00006
	4.00006
	8.00026
	2.00002
	0
	0
	2.00002
	2.00002
	0
	2.00002
	4.00006
	0
	0
	0
	4.00006
	0
	2.00002
	0
	4.00006
	4.00006
	0
	0
	2.00002
	0
	0
	2.00002
	0
	0
	2.00002
	0
	4.00006
	0
	0
	2.00002
	0
	2.00002
	2.00002
	0
	0
	0
	0
	0
	0
	0
	0
	2.00002
	0
	0
	0
	0
	0
	4.00006
	2.00002
	2.00002
	0
	2.00002
	0
	0
	0
	2.00002
	0
	0
	0
	0
	0
	0
	0
	0
	0
	0
	0
	0
	0
	0
	0
	0
	2.00002
	0
	0
	0
	0
	0
	2.00002
	2.00002
	0
	0
	0
	0
	0
	0
	0
	2.00002
	0
	0
	0
	0
	0
	0
	0
	0
	0
	0
	0
	0
	0
	0
	0
	0
	0
	0
	0
	0
	0
	0
	0
	0
	0
	0
	0
	0
	0
	2.00002
	0
	0
	0
	0
	0
	0
	0
	0
	2.00002
	0
	0
	6.00014
	0
	0
	0
	0
	0
	0
	0
	0
	0
	0
	0
	0
	0
	0
	0
	0
	0
	2.00002
	0
	0
	0
	0
	0
	0
	0
	0
	0
	0
	4.00006
	0
	0
	0
	0
	0
	0
	2.00002
	0
	0
	0
	0
	0
	0
	0
	0
	0
	0
	0
	0
	0
	2.00002
	2.00002
	0
	0
	0
	0
	0
	0
	0
	0
	0
	0
	2.00002
	2.00002
	0
	0
	2.00002
	0
	0
	0
	2.00002
	0
	0
	4.00006
	0
	0
	0
	0
	2.00002
	0
	0
	0
	0
	0
	0
	2.00002
	0
	0
	0
	0
	0
	0
	0
	0
	0
	0
	2.00002
	2.00002
	0
	4.00006
	0
	0
	0
	0
	0
	0
	2.00002
	0
	0
	0
	0
	0
	0
	0
	0
	0
	2.00002
	0
	0
	0
	0
	0
	0
	2.00002
	0
	4.00006
	0
	0
	0
	0
	0
	0
	0
	0
	0
	0
	4.00006
	0
	4.00006
	0
	0
	0
	0
	0
	0
	0
	0
	0
	0
	0
	0
	0
	0
	2.00002
	2.00002
	2.00002
	0
	0
	0
	0
	0
	2.00002
	4.00006
	2.00002
	0
	0
	0
	0
	2.00002
	2.00002
	0
	0
	0
	2.00002
	4.00006
	0
	0
	0
	0
	0
	0
	0
	0
	2.00002
	0
	0
	2.00002
	0
	0
	0
	0
	4.00006
	0
	4.00006
	0
	0
	2.00002
	0
	0
	2.00002
	2.00002
	2.00002
	0
	0
	2.00002
	2.00002
	2.00002
	2.00002
	4.00006
	0
	0
	0
	0
	2.00002
	0
	0
	0
	0
	0
	10.0004
	0
	2.00002
	0
	0
	2.00002
	0
	2.00002
	0
	0
	0
	0
	0
	0
	0
	0
	2.00002
	0
	2.00002
	0
	0
	0
	0
	0
	0
	2.00002
	2.00002
	0
	0
	6.00014
	0
	4.00006
	0
	0
	4.00006
	0
	2.00002
	0
	0
	0
	2.00002
	0
	0
	2.00002
	0
	0
	0
	0
	0
	0
	0
	2.00002
	2.00002
	0
	0
	6.00014
	2.00002
	2.00002
	0
	0
	4.00006
	0
	2.00002
	0
	0
	0
	0
	0
	0
	0
	2.00002
	0
	0
	0
	0
	0
	2.00002
	0
	0
	0
	0
	0
	0
	0
	0
	0
	2.00002
	2.00002
	0
	8.00026
	0
	0
	0
	2.00002
	0
	0
	2.00002
	0
	0
	0
	0
	2.00002
	0
	0
	6.00014
	0
	0
	2.00002
	0
	2.00002
	0
	0
	0
	0
	2.00002
	0
	0
	0
	0
	4.00006
	0
	0
	0
	0
	0
	0
	0
	0
	0
	0
	0
	0
	2.00002
	0
	0
	2.00002
	0
	0
	0
	0
	0
	0
	0
	0
	0
	0
	6.00014
	0
	0
	4.00006
	4.00006
	4.00006
	6.00014
	2.00002
	0
	0
	2.00002
	0
	0
	0
	0
	2.00002
	0
	0
	0
	2.00002
	0
	2.00002
	2.00002
	0
	2.00002
	2.00002
	2.00002
	0
	2.00002
	6.00014
	6.00014
	0
	4.00006
	0
	2.00002
	2.00002
	2.00002
	2.00002
	4.00006
	0
	0
	2.00002
	2.00002
	2.00002
	0
	2.00002
	2.00002
	0
	8.00026
	2.00002
	14.0008
	12.0006
	4.00006
	8.00026
	2.00002
	0
	0
	0
	2.00002
	6.00014
	4.00006
	2.00002
	4.00006
	4.00006
	6.00014
	4.00006
	4.00006
	4.00006
	2.00002
	4.00006
	16.001
	10.0004
	4.00006
	10.0004
	10.0004
	10.0004
	12.0006
	10.0004
	12.0006
	8.00026
	8.00026
	18.0013
	14.0008
	18.0013
	20.0016
	18.0013
	18.0013
	4.00006
	18.0013
	8.00026
	20.0016
	22.0019
	34.0046
	30.0036
	18.0013
	28.0031
	34.0046
	28.0031
	16.001
	28.0031
	42.0071
	46.0085
	52.0108
	30.0036
	44.0077
	58.0135
	72.0207
	64.0164
	56.0125
	64.0164
	82.0269
	104.043
	106.045
	112.05
	126.064
	186.138
	174.121
	210.177
	182.133
	188.142
	234.219
	276.305
	380.579
	474.9
	665.768
	981.841
	1397.77
	1634.62
	1961.27
	2372.3
	2443.66
	2686.56
	2504.85
	2504.85
	2209.35
	1981.58
	1703.53
	1604.23
	1219.92
	929.443
	543.178
	474.9
	412.68
	314.395
	286.327
	266.283
	240.231
	218.19
	246.242
	260.271
	264.279
	230.212
	296.351
	278.31
	320.41
	284.323
	302.365
	308.38
	304.37
	336.452
	310.385
	302.365
	360.519
	360.519
	394.622
	374.56
	366.537
	412.68
	386.597
	452.819
	452.819
	486.947
	448.804
	539.16
	509.034
	575.321
	651.694
	651.694
	776.404
	1014.1
	1234.06
	1579.92
	1989.71
	2586.49
	3982.45
	9346.86
	24113.2
	45360.2
	63390
	73304.9
	80425.6
	73358.4
	54860.2
	43783.1
	36910.5
	24086.7
	10069.9
	3840.09
	2040.52
	1474.65
	1274.46
	993.936
	901.237
	889.151
	804.581
	643.653
	659.736
	631.592
	575.321
	472.893
	525.101
	521.084
	398.635
	420.707
	434.755
	432.748
	360.519
	370.548
	372.554
	332.442
	314.395
	334.447
	276.305
	268.288
	308.38
	256.262
	254.258
	224.201
	224.201
	230.212
	210.177
	190.144
	188.142
	228.208
	166.11
	138.076
	122.06
	136.074
	138.076
	144.083
	128.066
	112.05
	102.042
	80.0256
	74.0219
	94.0353
	64.0164
	60.0144
	48.0092
	56.0125
	28.0031
	40.0064
	36.0052
	26.0027
	16.001
	34.0046
	20.0016
	16.001
	16.001
	20.0016
	18.0013
	2.00002
	16.001
	10.0004
	10.0004
	2.00002
	10.0004
	0
	6.00014
	4.00006
	4.00006
	8.00026
	4.00006
	4.00006
	0
	0
	4.00006
	4.00006
	0
	4.00006
	4.00006
	0
	2.00002
	2.00002
	0
	0
	2.00002
	0
	2.00002
	0
	0
	4.00006
	2.00002
	4.00006
	4.00006
	0
	0
	0
	0
	2.00002
	4.00006
	0
	0
	0
	0
	0
	4.00006
	2.00002
	2.00002
	2.00002
	0
	2.00002
	0
	0
	0
	0
	4.00006
	0
	2.00002
	0
	0
	6.00014
	0
	0
	0
	2.00002
	0
	0
	0
	0
	0
	0
	0
	0
	0
	0
	0
	2.00002
	0
	0
	0
	0
	0
	0
	4.00006
	0
	0
	0
	2.00002
	4.00006
	0
	0
	0
	2.00002
	2.00002
	0
	0
	0
	0
	0
	0
	0
	0
	0
	0
	0
	0
	2.00002
	2.00002
	0
	0
	0
	2.00002
	0
	0
	0
	2.00002
	0
	0
	0
	2.00002
	2.00002
	0
	0
	0
	0
	0
	0
	0
	0
	0
	0
	0
	0
	0
	0
	2.00002
	0
	0
	0
	0
	0
	0
	0
	2.00002
	0
	0
	4.00006
	0
	0
	0
	2.00002
	2.00002
	0
	0
	0
	0
	0
	0
	0
	0
	0
	0
	2.00002
	0
	2.00002
	0
	0
	0
	2.00002
	0
	0
	0
	0
	2.00002
	0
	0
	2.00002
	0
	0
	2.00002
	0
	0
	2.00002
	0
	0
	0
	0
	0
	0
	0
	0
	0
	0
	0
	0
	0
	0
	0
	0
	0
	0
	0
	0
	0
	0
	0
	2.00002
	0
	0
	0
	0
	0
	4.00006
	0
	0
	0
	0
	0
	0
	0
	0
	0
	0
	0
	0
	4.00006
	0
	0
	0
	0
	0
	0
	0
	2.00002
	0
	0
	0
	0
	2.00002
	0
	0
	0
	0
	0
	0
	0
	2.00002
	0
	0
	0
	0
	0
	0
	0
	0
	0
	0
	0
	0
	4.00006
	0
	4.00006
	0
	0
	2.00002
	2.00002
	8.00026
	0
	0
	0
	0
	0
	0
	0
	0
	0
	0
	0
	0
	0
	0
	0
	2.00002
	0
	2.00002
	0
	0
	2.00002
	0
	2.00002
	4.00006
	0
	2.00002
	0
	0
	0
	2.00002
	0
	0
	0
	2.00002
	0
	0
	0
	0
	0
	0
	0
	0
	0
	4.00006
	0
	0
	0
	0
	0
	0
	0
	4.00006
	2.00002
	0
	0
	0
	0
	0
	0
	0
	0
	0
	0
	2.00002
	0
	0
	0
	0
	0
	0
	0
	0
	0
	0
	2.00002
	0
	0
	0
	0
	2.00002
	0
	0
	0
	0
	0
	2.00002
	4.00006
	0
	2.00002
	2.00002
	4.00006
	0
	0
	0
	0
	0
	0
	0
	0
	0
	0
	0
	0
	0
	0
	2.00002
	2.00002
	2.00002
	0
	0
	0
	0
	0
	0
	2.00002
	0
	0
	0
	0
	0
	0
	0
	0
	0
	0
	0
	2.00002
	0
	0
	0
	0
	0
	0
	0
	0
	2.00002
	0
	0
	0
	0
	2.00002
	0
	0
	0
	0
	2.00002
	0
	6.00014
	0
	2.00002
	6.00014
	6.00014
	6.00014
	14.0008
	12.0006
	10.0004
	6.00014
	10.0004
	10.0004
	8.00026
	8.00026
	2.00002
	6.00014
	4.00006
	0
	4.00006
	0
	2.00002
	10.0004
	2.00002
	0
	0
	0
	0
	0
	4.00006
	4.00006
	4.00006
	2.00002
	0
	2.00002
	0
	2.00002
	4.00006
	0
	0
	0
	0
	0
	2.00002
	0
	0
	0
	4.00006
	0
	2.00002
	4.00006
	0
	0
	0
	0
	0
	0
	2.00002
	0
	0
	4.00006
	2.00002
	4.00006
	2.00002
	2.00002
	4.00006
	6.00014
	8.00026
	4.00006
	6.00014
	10.0004
	2.00002
	4.00006
	4.00006
	2.00002
	12.0006
	4.00006
	10.0004
	0
	10.0004
	12.0006
	10.0004
	10.0004
	12.0006
	14.0008
	10.0004
	16.001
	12.0006
	12.0006
	6.00014
	10.0004
	18.0013
	16.001
	12.0006
	14.0008
	22.0019
	16.001
	16.001
	4.00006
	8.00026
	14.0008
	10.0004
	28.0031
	24.0023
	8.00026
	16.001
	8.00026
	10.0004
	14.0008
	20.0016
	12.0006
	10.0004
	26.0027
	26.0027
	30.0036
	24.0023
	20.0016
	34.0046
	44.0077
	24.0023
	20.0016
	26.0027
	22.0019
	30.0036
	24.0023
	36.0052
	46.0085
	48.0092
	46.0085
	42.0071
	38.0058
	52.0108
	54.0117
	48.0092
	74.0219
	52.0108
	70.0196
	76.0231
	106.045
	88.031
	134.072
	152.093
	162.105
	146.085
	168.113
	188.142
	150.09
	264.279
	258.267
	414.687
	591.396
	762.317
	965.716
	1161.37
	1306.8
	1511.08
	1640.7
	1703.53
	1817.11
	1869.88
	1725.83
	1711.64
	1614.36
	1430.13
	1219.92
	1159.35
	873.038
	804.581
	768.354
	683.866
	627.571
	448.804
	338.458
	286.327
	190.144
	244.238
	190.144
	160.102
	188.142
	154.095
	162.105
	152.093
	192.148
	152.093
	188.142
	206.17
	138.076
	200.16
	194.151
	174.121
	170.116
	164.108
	190.144
	218.19
	204.167
	206.17
	230.212
	254.258
	212.18
	258.267
	270.292
	232.215
	244.238
	226.204
	210.177
	246.242
	294.346
	288.332
	272.296
	272.296
	312.39
	256.262
	286.327
	282.318
	286.327
	310.385
	312.39
	334.447
	316.4
	350.491
	322.415
	342.469
	340.463
	346.479
	322.415
	392.616
	400.641
	406.66
	384.591
	434.755
	426.727
	533.135
	450.812
	569.293
	593.405
	832.765
	899.223
	1090.74
	1438.23
	1525.25
	1713.67
	1890.18
	2229.71
	3020.05
	5531.75
	15291.4
	34849.6
	55393.5
	67210.6
	69418.6
	62359.4
	49702.7
	37359
	34870.4
	37055.4
	35737.8
	28888.4
	17144.2
	7498.35
	3457.16
	1920.64
	1440.25
	1159.35
	939.518
	814.646
	782.441
	623.551
	575.321
	525.101
	513.051
	515.059
	468.878
	444.79
	396.628
	416.693
	354.502
	366.537
	342.469
	372.554
	326.426
	326.426
	300.36
	284.323
	244.238
	258.267
	236.223
	260.271
	208.173
	232.215
	258.267
	252.254
	222.197
	216.187
	208.173
	210.177
	166.11
	204.167
	190.144
	182.133
	184.136
	162.105
	146.085
	160.102
	156.097
	122.06
	186.138
	132.07
	150.09
	122.06
	106.045
	134.072
	104.043
	118.056
	128.066
	90.0324
	90.0324
	122.06
	112.05
	72.0207
	84.0282
	86.0296
	74.0219
	86.0296
	82.0269
	72.0207
	60.0144
	82.0269
	80.0256
	64.0164
	62.0154
	58.0135
	52.0108
	46.0085
	36.0052
	34.0046
	44.0077
	42.0071
	28.0031
	22.0019
	42.0071
	26.0027
	14.0008
	26.0027
	28.0031
	28.0031
	24.0023
	24.0023
	14.0008
	18.0013
	16.001
	12.0006
	6.00014
	10.0004
	10.0004
	14.0008
	14.0008
	12.0006
	8.00026
	4.00006
	6.00014
	8.00026
	2.00002
	10.0004
	4.00006
	4.00006
	4.00006
	4.00006
	4.00006
	0
	2.00002
	6.00014
	4.00006
	2.00002
	0
	10.0004
	2.00002
	8.00026
	0
	4.00006
	2.00002
	2.00002
	2.00002
	0
	0
	2.00002
	0
	0
	0
	0
	0
	0
	4.00006
	2.00002
	2.00002
	0
	0
	0
	2.00002
	2.00002
	0
	0
	0
	0
	2.00002
	0
	0
	0
	2.00002
	0
	0
	0
	0
	0
	2.00002
	0
	0
	0
	0
	4.00006
	0
	2.00002
	0
	0
	4.00006
	0
	0
	2.00002
	0
	2.00002
	0
	0
	0
	0
	0
	0
	0
	0
	0
	0
	0
	0
	0
	0
	0
	2.00002
	0
	0
	0
	0
	0
	0
	0
	0
	0
	0
	0
	0
	0
	0
	0
	0
	0
	2.00002
	2.00002
	0
	0
	0
	0
	0
	0
	0
	0
	0
	0
	0
	0
	0
	0
	0
	2.00002
	0
	0
	2.00002
	0
	0
	0
	0
	0
	0
	0
	0
	0
	0
	0
	0
	0
	2.00002
	0
	0
	4.00006
	0
	0
	0
	0
	2.00002
	0
	2.00002
	0
	0
	0
	0
	0
	4.00006
	0
	0
	0
	0
	0
	0
	0
	2.00002
	0
	4.00006
	0
	0
	0
	0
	0
	0
	0
	0
	0
	0
	0
	0
	0
	0
	0
	0
	0
	0
	0
	0
	0
	0
	0
	0
	0
	0
	0
	0
	0
	0
	0
	0
	0
	0
	0
	0
	2.00002
	0
	4.00006
	0
	0
	2.00002
	0
	0
	0
	0
	0
	0
	0
	0
	0
	0
	2.00002
	0
	0
	2.00002
	0
	0
	0
	0
	0
	0
	0
	0
	0
	0
	0
	0
	0
	0
	2.00002
	0
	0
	0
	0
	0
	2.00002
	0
	0
	0
	0
	0
[truncated: 802 more rows]

## Sheet: XRD 2 CuO
0.0183544
0.0126582
0.0170886
0.0189873
0.0151899
0.0189873
0.0202532
0.0196203
0.0113924
0.014557
0.0170886
0.0132911
0.021519
0.0183544
0.0132911
0.0164557
0.0139241
0.0126582
0.0164557
0.0151899
0.0202532
0.0177215
0.0126582
0.0234177
0.0183544
0.0139241
0.0196203
0.0164557
0.0189873
0.014557
0.0164557
0.0126582
0.0208861
0.0113924
0.0196203
0.0101266
0.0158228
0.0177215
0.0164557
0.0164557
0.0183544
0.0126582
0.0221519
0.0183544
0.0158228
0.0183544
0.0189873
0.021519
0.0164557
0.0183544
0.0183544
0.0196203
0.0234177
0.0246835
0.043038
0.0506329
0.0822785
0.0810127
0.0601266
0.0632911
0.0424051
0.0379747
0.0227848
0.0196203
0.0120253
0.0132911
0.0221519
0.0196203
0.0151899
0.00949367
0.0126582
0.0120253
0.0107595
0.00949367
0.0126582
0.0139241
0.00949367
0.014557
0.0202532
0.014557
0.0132911
0.0151899
0.0139241
0.0113924
0.0189873
0.0139241
0.021519
0.021519
0.0126582
0.0183544
0.0113924
0.0183544
0.0158228
0.0151899
0.0202532
0.00822785
0.021519
0.0221519
0.0196203
0.021519
0.0183544
0.0278481
0.0177215
0.0164557
0.0246835
0.0158228
0.0189873
0.0170886
0.0120253
0.0177215
0.0139241
0.0196203
0.0126582
0.0126582
0.0139241
0.0189873
0.0151899
0.0139241
0.0202532
0.0221519
0.0227848
0.0278481
0.021519
0.0227848
0.0278481
0.0297468
0.0322785
0.0246835
0.0227848
0.0303797
0.035443
0.0329114
0.0506329
0.0449367
0.0474684
0.0481013
0.0525316
0.0848101
0.147468
0.301899
0.611392
0.837975
1
0.972152
0.760759
0.573418
0.370253
0.231013
0.126582
0.0778481
0.0487342
0.0411392
0.0278481
0.0272152
0.035443
0.0177215
0.0253165
0.0240506
0.0202532
0.0227848
0.0202532
0.0246835
0.0240506
0.028481
0.028481
0.0474684
0.0588608
0.0689873
0.0987342
0.148734
0.205696
0.203797
0.187342
0.123418
0.0943038
0.0658228
0.0518987
0.0379747
0.0310127
0.0291139
0.0265823
0.0253165
0.0240506
0.0164557
0.0202532
0.0158228
0.0177215
0.0177215
0.0196203
0.0158228
0.0183544
0.0189873
0.0139241
0.0158228
0.0170886
0.0189873
0.0177215
0.014557
0.021519
0.0151899
0.0151899
0.0164557
0.0170886
0.00822785
0.0170886
0.0202532
0.0158228
0.0189873
0.0208861
0.0265823
0.0512658
0.103797
0.118354
0.162658
0.172785
0.141139
0.120253
0.0772152
0.0829114
0.0525316
0.0487342
0.0316456
0.0170886
0.0227848
0.0126582
0.0139241
0.0126582
0.0170886
0.0170886
0.00886076
0.00759494
0.0107595
0.0139241
0.0170886
0.0183544
0.0139241
0.00822785
0.0151899
0.00822785
0.0132911
0.0164557
0.0132911
0.014557
0.0132911
0.00759494
0.00696203
0.0139241
0.0132911
0.0120253
0.00949367
0.0107595
0.0120253
0.00886076
0.0101266
0.0120253
0.0120253
0.0120253
0.00886076
0.00759494
0.0107595
0.0139241
0.0183544
0.0164557
0.0132911
0.00822785
0.0107595
0.00949367
0.0101266
0.0139241
0.0120253
0.00759494
0.00949367
0.0139241
0.00886076
0.0101266
0.00886076
0.0113924
0.00949367
0.00886076
0.00696203
0.0107595
0.0164557
0.0120253
0.0101266
0.00696203
0.0107595
0.00949367
0.00822785
0.0107595
0.00886076
0.00632911
0.00822785
0.00886076
0.0120253
0.0107595
0.00696203
0.0101266
0.0113924
0.0139241
0.00632911
0.0120253
0.0101266
0.0151899
0.0139241
0.0126582
0.0151899
0.0158228
0.014557
0.0170886
0.0132911
0.0132911
0.00949367
0.0126582
0.0107595
0.00949367
0.0158228
0.0107595
0.0107595
0.0101266
0.0056962
0.00696203
0.00886076
0.00886076
0.0120253
0.00696203
0.0126582
0.0107595
0.0056962
0.0132911
0.0056962
0.0101266
0.00822785
0.00316456
0.00886076
0.00443038
0.00822785
0.0107595
0.0101266
0.0120253
0.021519
0.0221519
0.0367089
0.0310127
0.0322785
0.0259494
0.0253165
0.021519
0.0177215
0.00949367
0.0183544
0.0101266
0.00759494
0.0113924
0.014557
0.0107595
0.0101266
0.0120253
0.0107595
0.0120253
0.0113924
0.0107595
0.0151899
0.0113924
0.00696203
0.0107595
0.00632911
0.0056962
0.00886076
0.0056962
0.00696203
0.0113924
0.00949367
0.00949367
0.0113924
0.0120253
0.0101266
0.0107595
0.00949367
0.0107595
0.0101266
0.0101266
0.0107595
0.0101266
0.0101266
0.00886076
0.00759494
0.0139241
0.014557
0.00759494
0.0107595
0.0107595
0.00759494
0.00949367
0.0120253
0.00949367
0.0113924
0.00886076
0.0056962
0.00822785
0.0101266
0.0107595
0.0132911
0.0101266
0.0126582
0.00886076
0.0132911
0.0101266
0.00949367
0.0120253
0.0107595
0.00822785
0.00822785
0.00886076
0.00759494
0.0056962
0.00632911
0.00632911
0.00759494
0.00759494
0.00822785
0.0151899
0.0183544
0.014557
0.0158228
0.00759494
0.0107595
0.00759494
0.00886076
0.0056962
0.0107595
0.0101266
0.0101266
0.00759494
0.0126582
0.0120253
0.00822785
0.0139241
0.0107595
0.0113924
0.0126582
0.0151899
0.0113924
0.0126582
0.0177215
0.0158228
0.0151899
0.014557
0.0240506
0.0335443
0.0727848
0.102532
0.114557
0.140506
0.153165
0.149367
0.134177
0.108861
0.0841772
0.0632911
0.056962
0.0443038
0.0335443
0.0221519
0.0221519
0.0189873
0.0113924
0.0139241
0.014557
0.0126582
0.00886076
0.0107595
0.0107595
0.0101266
0.0107595
0.0126582
0.00696203
0.00696203
0.0113924
0.0139241
0.0120253
0.00886076
0.0101266
0.00759494
0.00886076
0.00696203
0.0101266
0.0132911
0.0113924
0.00443038
0.0101266
0.00696203
0.0113924
0.0126582
0.0120253
0.00759494
0.00822785
0.00949367
0.00632911
0.00949367
0.0126582
0.0101266
0.00822785
0.0101266
0.00822785
0.00632911
0.0101266
0.00886076
0.0120253
0.0101266
0.0120253
0.00696203
0.0107595
0.00949367
0.0139241
0.00759494
0.0101266
0.00822785
0.0170886
0.0132911
0.00886076
0.00822785
0.0113924
0.00822785
0.0113924
0.00886076
0.0113924
0.0120253
0.00759494
0.0120253
0.00696203
0.00696203
0.00822785
0.0132911
0.00759494
0.0120253
0.0101266
0.0107595
0.0113924
0.00886076
0.014557
0.0113924
0.00696203
0.0126582
0.0113924
0.0151899
0.00822785
0.00443038
0.0132911
0.0101266
0.00886076
0.0107595
0.0113924
0.0139241
0.0132911
0.0113924
0.0120253
0.0202532
0.0132911
0.0126582
0.0227848
0.0202532
0.0183544
0.0139241
0.0164557
0.0120253
0.0132911
0.0101266
0.0120253
0.014557
0.0126582
0.0101266
0.00759494
0.00949367
0.0132911
0.0101266
0.0101266
0.00632911
0.00886076
0.0132911
0.00696203
0.00632911
0.0120253
0.0126582
0.0101266
0.00822785
0.00759494
0.00949367
0.0120253
0.0132911
0.00949367
0.0126582
0.0151899
0.0158228
0.0132911
0.0183544
0.0170886
0.0196203
0.021519
0.035443
0.0487342
0.0816456
0.0879747
0.123418
0.148734
0.162025
0.131013
0.146835
0.129114
0.113924
0.0867089
0.0778481
0.0658228
0.0443038
0.0348101
0.0272152
0.0208861
0.0221519
0.0126582
0.0164557
0.0126582
0.0158228
0.0113924
0.00949367
0.00886076
0.0126582
0.0126582
0.0101266
0.00886076
0.0113924
0.0056962
0.00886076
0.00632911
0.00759494
0.00696203
0.00886076
0.00759494
0.00759494
0.00696203
0.00886076
0.00506329
0.0107595
0.00949367
0.0120253
0.00759494
0.0101266
0.00759494
0.00949367
0.00759494
0.0126582
0.0101266
0.0151899
0.0170886
0.0227848
0.0310127
0.0221519
0.0221519
0.0158228
0.0227848
0.0164557
0.0158228
0.00759494
0.0158228
0.0132911
0.00696203
0.0126582
0.00822785
0.00696203
0.00759494
0.00506329
0.00886076
0.00696203
0.00696203
0.00632911
0.00886076
0.00759494
0.00443038
0.00696203
0.00822785
0.00506329
0.00316456
0.00379747
0.00759494
0.00632911
0.0056962
0.00379747
0.00632911
0.0056962
0.00379747
0.0107595
0.00632911
0.00632911
0.00886076
0.00379747
0.00759494
0.00822785
0.00696203
0.00696203
0.00316456
0.0056962
0.00886076
0.0107595
0.00632911
0.00506329
0.00443038
0.00379747
0.00822785
0.00696203
0.00822785
0.00696203
0.00379747
0.00632911
0.00949367
0.00822785
0.0113924
0.0113924
0.00506329
0.0113924
0.0164557
0.0246835
0.0240506
0.0278481
0.0265823
0.0291139
0.0183544
0.0183544
0.0151899
0.0139241
0.0101266
0.00886076
0.00886076
0.00759494
0.00886076
0.00886076
0.00632911
0.00886076
0.00696203
0.0101266
0.00759494
0.00759494
0.00822785
0.00379747
0.00696203
0.00696203
0.0056962
0.0056962
0.00632911
0.0120253
0.0126582
0.00886076
0.00949367
0.00949367
0.00886076
0.00316456
0.0107595
0.0101266
0.00759494
0.00506329
0.0056962
0.00506329
0.00443038
0.00949367
0.00886076
0.00759494
0.00379747
0.00126582
0.00443038
0.0056962
0.0056962
0.00506329
0.00696203
0.00506329
0.00759494
0.00506329
0.0056962
0.00379747
0.0056962
0.00443038
0.00506329
0.00316456
0.00253165
0.00443038
0.00379747
0.00443038
0.0056962
0.00379747
0.00443038
0.0056962
0.00316456
0.00632911
0.00759494
0.00506329
0.00443038
0.00316456
0.00253165
0.00316456
0.00506329
0.00886076
0.00443038
0.00443038
0.00506329
0.0107595
0.00506329
0.00822785
0.00696203
0.00632911
0.00506329
0.00696203
0.0113924
0.00696203
0.00506329
0.00506329
0.00506329

## Sheet: RSM LCO
	Rx [pm]	Rz [pm]	Counts (log10)
	380.619	1434.6	-1
	380.338	1433.54	-1
	380.057	1432.48	-1
	379.777	1431.42	-1
	379.497	1430.37	-1
	379.217	1429.31	-1
	378.939	1428.26	-1
	378.66	1427.21	-1
	378.382	1426.16	-1
	378.105	1425.12	-1
	377.827	1424.07	-1
	377.551	1423.03	-1
	377.275	1421.99	-1
	376.999	1420.95	-1
	376.723	1419.91	-1
	376.449	1418.88	-1
	376.174	1417.84	-1
	375.9	1416.81	-1
	375.627	1415.78	-1
	375.354	1414.75	-1
	375.081	1413.72	-1
	374.809	1412.7	-1
	374.537	1411.67	-1
	374.266	1410.65	-1
	373.995	1409.63	-1
	373.724	1408.61	-1
	373.454	1407.59	-1
	373.185	1406.58	-1
	372.916	1405.56	-1
	372.647	1404.55	-1
	372.379	1403.54	-1
	372.111	1402.53	0.0413927
	371.844	1401.52	-1
	371.577	1400.51	-1
	371.31	1399.51	-1
	371.044	1398.51	-1
	370.778	1397.5	-1
	370.513	1396.5	-1
	370.248	1395.51	-1
	369.984	1394.51	-1
	369.72	1393.51	-1
	369.456	1392.52	-1
	369.193	1391.53	-1
	368.93	1390.54	-1
	368.668	1389.55	-1
	368.406	1388.56	-1
	368.145	1387.58	-1
	367.883	1386.59	-1
	367.623	1385.61	-1
	367.363	1384.63	-1
	367.103	1383.65	-1
	366.843	1382.67	-1
	366.584	1381.7	-1
	366.326	1380.72	-1
	366.068	1379.75	-1
	365.81	1378.78	-1
	365.552	1377.81	-1
	365.295	1376.84	-1
	365.039	1375.87	-1
	364.783	1374.91	-1
	364.527	1373.94	-1
	364.272	1372.98	-1
	364.017	1372.02	-1
	363.762	1371.06	-1
	363.508	1370.1	-1
	363.254	1369.15	-1
	363.001	1368.19	-1
	362.748	1367.24	-1
	362.495	1366.29	-1
	362.243	1365.34	-1
	361.992	1364.39	-1
	361.74	1363.44	-1
	361.489	1362.49	-1
	361.239	1361.55	-1
	360.988	1360.61	-1
	360.739	1359.66	-1
	360.489	1358.72	-1
	360.24	1357.79	-1
	359.992	1356.85	-1
	359.743	1355.91	-1
	359.495	1354.98	-1
	359.248	1354.05	-1
	359.001	1353.11	-1
	358.754	1352.18	-1
	358.508	1351.26	-1
	358.262	1350.33	-1
	358.016	1349.4	-1
	357.771	1348.48	-1
	357.526	1347.56	0.0413927
	357.282	1346.64	-1
	357.038	1345.72	-1
	356.794	1344.8	-1
	356.551	1343.88	-1
	356.308	1342.96	-1
	356.065	1342.05	-1
	355.823	1341.14	-1
	355.581	1340.23	-1
	355.34	1339.32	-1
	355.099	1338.41	-1
	354.858	1337.5	-1
	354.618	1336.59	-1
	354.378	1335.69	-1
	354.138	1334.79	-1
	353.899	1333.89	-1
	353.66	1332.99	-1
	353.422	1332.09	-1
	353.184	1331.19	-1
	352.946	1330.29	-1
	352.708	1329.4	-1
	352.471	1328.5	-1
	352.235	1327.61	-1
	351.998	1326.72	-1
	351.763	1325.83	-1
	351.527	1324.94	-1
	351.292	1324.06	-1
	351.057	1323.17	-1
	350.822	1322.29	-1
	350.588	1321.41	-1
	350.354	1320.52	-1
	350.121	1319.64	-1
	349.888	1318.77	-1
	349.655	1317.89	-1
	349.423	1317.01	-1
	349.191	1316.14	0.0413927
	348.959	1315.26	-1
	348.728	1314.39	-1
	348.497	1313.52	-1
	348.266	1312.65	0.0413927
	348.036	1311.78	-1
	347.806	1310.92	-1
	347.576	1310.05	-1
	347.347	1309.19	-1
	347.118	1308.33	-1
	346.889	1307.46	-1
	346.661	1306.6	-1
	346.433	1305.75	-1
	346.206	1304.89	-1
	345.978	1304.03	-1
	345.751	1303.18	-1
	345.525	1302.32	-1
	345.299	1301.47	-1
	345.073	1300.62	-1
	344.847	1299.77	-1
	344.622	1298.92	-1
	344.397	1298.07	-1
	344.173	1297.23	-1
	343.949	1296.38	-1
	343.725	1295.54	-1
	343.501	1294.69	-1
	343.278	1293.85	-1
	343.055	1293.01	-1
	342.833	1292.18	-1
	342.611	1291.34	-1
	342.389	1290.5	-1
	342.167	1289.67	-1
	341.946	1288.83	-1
	341.725	1288	-1
	341.505	1287.17	-1
	341.284	1286.34	0.0413927
	341.065	1285.51	-1
	340.845	1284.68	-1
	340.626	1283.86	-1
	340.407	1283.03	0.0413927
	340.188	1282.21	-1
	339.97	1281.38	-1
	339.752	1280.56	-1
	339.534	1279.74	-1
	339.317	1278.92	-1
	339.1	1278.11	0.0413927
	338.883	1277.29	-1
	338.667	1276.47	-1
	338.451	1275.66	-1
	338.235	1274.85	-1
	338.02	1274.03	-1
	337.805	1273.22	-1
	337.59	1272.41	0.0413927
	337.376	1271.61	-1
	337.161	1270.8	-1
	336.948	1269.99	-1
	336.734	1269.19	-1
	336.521	1268.38	-1
	336.308	1267.58	-1
	336.095	1266.78	-1
	335.883	1265.98	-1
	335.671	1265.18	-1
	335.459	1264.38	-1
	335.248	1263.59	-1
	335.037	1262.79	-1
	334.826	1262	-1
	334.616	1261.2	-1
	334.406	1260.41	-1
	334.196	1259.62	-1
	333.986	1258.83	-1
	333.777	1258.04	-1
	333.568	1257.26	-1
	333.36	1256.47	0.0413927
	333.151	1255.68	0.0413927
	332.943	1254.9	-1
	332.736	1254.12	-1
	332.528	1253.34	-1
	332.321	1252.56	-1
	332.114	1251.78	-1
	331.908	1251	-1
	331.701	1250.22	-1
	331.496	1249.44	-1
	331.29	1248.67	-1
	331.085	1247.89	-1
	330.88	1247.12	-1
	330.675	1246.35	-1
	330.47	1245.58	-1
	330.266	1244.81	-1
	330.062	1244.04	-1
	329.859	1243.27	-1
	329.655	1242.51	-1
	329.452	1241.74	-1
	329.25	1240.98	-1
	329.047	1240.22	-1
	328.845	1239.45	-1
	328.643	1238.69	-1
	328.442	1237.93	-1
	328.241	1237.18	-1
	328.04	1236.42	0.0413927
	327.839	1235.66	-1
	327.638	1234.91	-1
	327.438	1234.15	-1
	327.239	1233.4	-1
	327.039	1232.65	-1
	326.84	1231.9	-1
	326.641	1231.15	-1
	326.442	1230.4	-1
	326.244	1229.65	-1
	326.045	1228.9	-1
	325.848	1228.16	-1
	325.65	1227.41	-1
	325.453	1226.67	-1
	325.256	1225.92	0.0413927
	325.059	1225.18	-1
	324.862	1224.44	-1
	324.666	1223.7	-1
	324.47	1222.96	-1
	324.275	1222.23	-1
	324.079	1221.49	-1
	323.884	1220.76	-1
	323.689	1220.02	-1
	323.495	1219.29	-1
	323.301	1218.56	-1
	323.107	1217.82	-1
	322.913	1217.09	-1
	322.719	1216.37	-1
	380.742	1434.46	-1
	380.461	1433.4	-1
	380.18	1432.34	-1
	379.9	1431.29	-1
	379.62	1430.23	-1
	379.34	1429.18	-1
	379.061	1428.13	-1
	378.783	1427.08	-1
	378.505	1426.03	-1
	378.227	1424.98	-1
	377.95	1423.94	-1
	377.673	1422.9	-1
	377.397	1421.86	-1
	377.121	1420.82	-1
	376.846	1419.78	-1
	376.571	1418.74	-1
	376.296	1417.71	-1
	376.022	1416.68	-1
	375.749	1415.65	-1
	375.475	1414.62	-1
	375.203	1413.59	-1
	374.93	1412.56	-1
	374.659	1411.54	-1
	374.387	1410.52	-1
	374.116	1409.5	-1
	373.846	1408.48	-1
	373.576	1407.46	-1
	373.306	1406.44	-1
	373.037	1405.43	-1
	372.768	1404.42	-1
	372.5	1403.41	-1
	372.232	1402.4	-1
	371.964	1401.39	-1
	371.697	1400.38	-1
	371.43	1399.38	-1
	371.164	1398.37	-1
	370.898	1397.37	-1
	370.633	1396.37	-1
	370.368	1395.38	-1
	370.104	1394.38	-1
	369.84	1393.38	-1
	369.576	1392.39	-1
	369.313	1391.4	-1
	369.05	1390.41	-1
	368.787	1389.42	-1
	368.525	1388.43	-1
	368.264	1387.45	-1
	368.003	1386.46	-1
	367.742	1385.48	-1
	367.482	1384.5	-1
	367.222	1383.52	-1
	366.962	1382.54	-1
	366.703	1381.57	-1
	366.445	1380.59	-1
	366.186	1379.62	-1
	365.928	1378.65	-1
	365.671	1377.68	-1
	365.414	1376.71	-1
	365.157	1375.74	-1
	364.901	1374.78	-1
	364.645	1373.81	-1
	364.39	1372.85	-1
	364.135	1371.89	-1
	363.88	1370.93	-1
	363.626	1369.97	-1
	363.372	1369.02	-1
	363.119	1368.06	-1
	362.866	1367.11	-1
	362.613	1366.16	-1
	362.361	1365.21	0.0413927
	362.109	1364.26	-1
	361.857	1363.31	-1
	361.606	1362.37	-1
	361.356	1361.42	-1
	361.105	1360.48	-1
	360.856	1359.54	-1
	360.606	1358.6	-1
	360.357	1357.66	-1
	360.108	1356.72	-1
	359.86	1355.79	-1
	359.612	1354.85	-1
	359.364	1353.92	-1
	359.117	1352.99	-1
	358.87	1352.06	-1
	358.624	1351.13	-1
	358.378	1350.2	-1
	358.132	1349.28	-1
	357.887	1348.35	-1
	357.642	1347.43	-1
	357.398	1346.51	-1
	357.154	1345.59	-1
	356.91	1344.67	-1
	356.666	1343.75	-1
	356.423	1342.84	-1
	356.181	1341.92	-1
	355.939	1341.01	-1
	355.697	1340.1	-1
	355.455	1339.19	-1
	355.214	1338.28	-1
	354.973	1337.37	-1
	354.733	1336.47	-1
	354.493	1335.56	-1
	354.253	1334.66	-1
	354.014	1333.76	-1
	353.775	1332.86	-1
	353.536	1331.96	-1
	353.298	1331.06	-1
	353.06	1330.17	-1
	352.823	1329.27	-1
	352.586	1328.38	-1
	352.349	1327.49	-1
	352.113	1326.6	-1
	351.877	1325.71	-1
	351.641	1324.82	-1
	351.406	1323.93	-1
	351.171	1323.05	-1
	350.936	1322.16	-1
	350.702	1321.28	-1
	350.468	1320.4	-1
	350.234	1319.52	-1
	350.001	1318.64	-1
	349.768	1317.76	-1
	349.536	1316.89	-1
	349.304	1316.01	-1
	349.072	1315.14	-1
	348.841	1314.27	-1
	348.61	1313.4	-1
	348.379	1312.53	0.0413927
	348.148	1311.66	-1
	347.918	1310.79	-1
	347.689	1309.93	-1
	347.459	1309.07	-1
	347.23	1308.2	0.0413927
	347.002	1307.34	-1
	346.773	1306.48	-1
	346.545	1305.62	-1
	346.318	1304.76	-1
	346.091	1303.91	-1
	345.864	1303.05	-1
	345.637	1302.2	-1
	345.411	1301.35	-1
	345.185	1300.5	-1
	344.959	1299.65	-1
	344.734	1298.8	-1
	344.509	1297.95	-1
	344.284	1297.1	-1
	344.06	1296.26	-1
	343.836	1295.42	-1
	343.613	1294.57	-1
	343.389	1293.73	-1
	343.167	1292.89	-1
	342.944	1292.05	-1
	342.722	1291.22	-1
	342.5	1290.38	-1
	342.278	1289.55	-1
	342.057	1288.71	-1
	341.836	1287.88	-1
	341.615	1287.05	-1
	341.395	1286.22	-1
	341.175	1285.39	-1
	340.956	1284.56	-1
	340.736	1283.74	-1
	340.517	1282.91	-1
	340.299	1282.09	-1
	340.08	1281.26	-1
	339.862	1280.44	0.0413927
	339.644	1279.62	-1
	339.427	1278.8	-1
	339.21	1277.99	-1
	338.993	1277.17	-1
	338.777	1276.35	-1
	338.561	1275.54	-1
	338.345	1274.73	-1
	338.129	1273.91	-1
	337.914	1273.1	-1
	337.699	1272.29	-1
	337.485	1271.49	-1
	337.271	1270.68	-1
	337.057	1269.87	-1
	336.843	1269.07	0.0413927
	336.63	1268.27	-1
	336.417	1267.46	-1
	336.204	1266.66	-1
	335.992	1265.86	0.0413927
	335.78	1265.06	-1
	335.568	1264.27	-1
	335.357	1263.47	-1
	335.146	1262.67	-1
	334.935	1261.88	0.0413927
	334.724	1261.09	-1
	334.514	1260.29	-1
	334.304	1259.5	-1
	334.095	1258.71	-1
	333.885	1257.93	-1
	333.676	1257.14	-1
	333.468	1256.35	0.0413927
	333.259	1255.57	-1
	333.051	1254.78	-1
	332.843	1254	-1
	332.636	1253.22	-1
	332.429	1252.44	-1
	332.222	1251.66	-1
	332.015	1250.88	-1
	331.809	1250.1	-1
	331.603	1249.33	-1
	331.397	1248.55	-1
	331.192	1247.78	0.0413927
	330.987	1247	-1
	330.782	1246.23	-1
	330.577	1245.46	-1
	330.373	1244.69	-1
	330.169	1243.92	-1
	329.966	1243.16	-1
	329.762	1242.39	-1
	329.559	1241.63	-1
	329.357	1240.86	-1
	329.154	1240.1	-1
	328.952	1239.34	-1
	328.75	1238.58	-1
	328.548	1237.82	-1
	328.347	1237.06	-1
	328.146	1236.3	-1
	327.945	1235.55	-1
	327.745	1234.79	-1
	327.545	1234.04	-1
	327.345	1233.28	-1
	327.145	1232.53	-1
	326.946	1231.78	-1
	326.747	1231.03	-1
	326.548	1230.28	-1
	326.349	1229.53	-1
	326.151	1228.79	-1
	325.953	1228.04	-1
	325.756	1227.3	-1
	325.558	1226.55	-1
	325.361	1225.81	-1
	325.164	1225.07	-1
	324.968	1224.33	-1
	324.772	1223.59	-1
	324.576	1222.85	-1
	324.38	1222.11	0.0413927
	324.184	1221.38	-1
	323.989	1220.64	-1
	323.794	1219.91	-1
	323.6	1219.17	-1
	323.405	1218.44	-1
	323.211	1217.71	-1
	323.018	1216.98	-1
	322.824	1216.25	-1
	380.866	1434.33	-1
	380.585	1433.27	-1
	380.304	1432.21	-1
	380.023	1431.15	-1
	379.743	1430.1	-1
	379.463	1429.04	-1
	379.184	1427.99	-1
	378.906	1426.94	-1
	378.628	1425.9	-1
	378.35	1424.85	-1
	378.073	1423.81	-1
	377.796	1422.76	-1
	377.519	1421.72	-1
	377.243	1420.68	-1
	376.968	1419.65	-1
	376.693	1418.61	-1
	376.418	1417.58	-1
	376.144	1416.54	-1
	375.87	1415.51	-1
	375.597	1414.48	-1
	375.324	1413.46	-1
	375.052	1412.43	-1
	374.78	1411.41	-1
	374.509	1410.38	0.0413927
	374.238	1409.36	-1
	373.967	1408.34	-1
	373.697	1407.33	-1
	373.427	1406.31	-1
	373.158	1405.3	-1
	372.889	1404.28	-1
	372.62	1403.27	-1
	372.352	1402.26	-1
	372.085	1401.26	-1
	371.818	1400.25	-1
	371.551	1399.25	-1
	371.285	1398.24	-1
	371.019	1397.24	-1
	370.753	1396.24	-1
	370.488	1395.24	-1
	370.224	1394.25	-1
	369.96	1393.25	-1
	369.696	1392.26	-1
	369.432	1391.27	-1
	369.17	1390.28	-1
	368.907	1389.29	-1
	368.645	1388.3	-1
	368.383	1387.32	-1
	368.122	1386.33	-1
	367.861	1385.35	-1
	367.601	1384.37	-1
	367.341	1383.39	-1
	367.081	1382.41	-1
	366.822	1381.44	-1
	366.563	1380.46	-1
	366.305	1379.49	-1
	366.047	1378.52	-1
	365.79	1377.55	-1
	365.532	1376.58	-1
	365.276	1375.61	-1
	365.019	1374.65	-1
	364.763	1373.68	-1
	364.508	1372.72	-1
	364.253	1371.76	-1
	363.998	1370.8	-1
	363.744	1369.84	-1
	363.49	1368.89	-1
	363.236	1367.93	-1
	362.983	1366.98	-1
	362.731	1366.03	-1
	362.478	1365.08	-1
	362.226	1364.13	-1
	361.975	1363.18	-1
	361.724	1362.24	-1
	361.473	1361.29	-1
	361.223	1360.35	-1
	360.973	1359.41	-1
	360.723	1358.47	-1
	360.474	1357.53	-1
	360.225	1356.59	-1
	359.977	1355.66	-1
	359.729	1354.72	0.0413927
	359.481	1353.79	-1
	359.234	1352.86	0.0413927
	358.987	1351.93	-1
	358.74	1351	-1
	358.494	1350.08	-1
	358.249	1349.15	-1
	358.003	1348.23	-1
	357.758	1347.3	-1
	357.514	1346.38	-1
	357.269	1345.46	-1
	357.026	1344.54	-1
	356.782	1343.63	-1
	356.539	1342.71	-1
	356.296	1341.8	-1
	356.054	1340.89	-1
	355.812	1339.97	-1
	355.57	1339.06	-1
	355.329	1338.16	-1
	355.088	1337.25	-1
	354.848	1336.34	-1
	354.608	1335.44	-1
	354.368	1334.54	-1
	354.129	1333.63	-1
	353.89	1332.73	-1
	353.651	1331.84	-1
	353.413	1330.94	-1
	353.175	1330.04	-1
	352.937	1329.15	-1
	352.7	1328.25	0.0413927
	352.463	1327.36	-1
	352.227	1326.47	-1
	351.991	1325.58	-1
	351.755	1324.7	-1
	351.52	1323.81	-1
	351.285	1322.92	-1
	351.05	1322.04	-1
	350.816	1321.16	-1
	350.582	1320.28	-1
	350.348	1319.4	-1
	350.115	1318.52	-1
	349.882	1317.64	-1
	349.649	1316.77	-1
	349.417	1315.89	-1
	349.185	1315.02	-1
	348.954	1314.15	-1
	348.723	1313.28	-1
	348.492	1312.41	-1
	348.261	1311.54	-1
	348.031	1310.67	-1
	347.801	1309.81	0.0413927
	347.572	1308.94	-1
	347.343	1308.08	-1
	347.114	1307.22	-1
	346.886	1306.36	-1
	346.658	1305.5	-1
	346.43	1304.64	-1
	346.203	1303.79	-1
	345.976	1302.93	-1
	345.749	1302.08	-1
	345.523	1301.23	-1
	345.297	1300.37	-1
	345.071	1299.52	-1
	344.846	1298.68	-1
	344.621	1297.83	-1
	344.396	1296.98	-1
	344.172	1296.14	-1
	343.948	1295.29	-1
	343.724	1294.45	-1
	343.501	1293.61	-1
	343.278	1292.77	-1
	343.055	1291.93	-1
	342.833	1291.1	-1
	342.611	1290.26	-1
	342.389	1289.42	-1
	342.168	1288.59	-1
	341.947	1287.76	-1
	341.726	1286.93	-1
	341.506	1286.1	-1
	341.286	1285.27	-1
	341.066	1284.44	-1
	340.847	1283.62	-1
	340.628	1282.79	-1
	340.409	1281.97	-1
	340.191	1281.14	-1
	339.972	1280.32	0.0413927
	339.755	1279.5	-1
	339.537	1278.68	-1
	339.32	1277.87	-1
	339.103	1277.05	-1
	338.887	1276.23	-1
	338.671	1275.42	-1
	338.455	1274.61	-1
	338.239	1273.8	-1
	338.024	1272.98	-1
	337.809	1272.18	-1
	337.594	1271.37	-1
	337.38	1270.56	-1
	337.166	1269.75	-1
	336.953	1268.95	-1
	336.739	1268.15	-1
	336.526	1267.34	-1
	336.313	1266.54	0.0413927
	336.101	1265.74	-1
	335.889	1264.94	-1
	335.677	1264.15	-1
	335.466	1263.35	-1
	335.254	1262.55	-1
	335.044	1261.76	-1
	334.833	1260.97	-1
	334.623	1260.18	-1
	334.413	1259.38	-1
	334.203	1258.6	-1
	333.994	1257.81	-1
	333.785	1257.02	-1
	333.576	1256.23	-1
	333.367	1255.45	-1
	333.159	1254.66	-1
	332.951	1253.88	-1
	332.744	1253.1	-1
	332.537	1252.32	-1
	332.33	1251.54	-1
	332.123	1250.76	-1
	331.917	1249.98	-1
	331.711	1249.21	-1
	331.505	1248.43	-1
	331.299	1247.66	-1
	331.094	1246.89	-1
	330.889	1246.12	-1
	330.685	1245.35	-1
	330.48	1244.58	-1
	330.276	1243.81	-1
	330.073	1243.04	-1
	329.869	1242.27	-1
	329.666	1241.51	-1
	329.463	1240.75	-1
	329.261	1239.98	-1
	329.059	1239.22	-1
	328.857	1238.46	0.0413927
	328.655	1237.7	-1
	328.453	1236.94	-1
	328.252	1236.19	-1
	328.052	1235.43	-1
	327.851	1234.67	-1
	327.651	1233.92	0.0413927
	327.451	1233.17	-1
	327.251	1232.41	-1
	327.052	1231.66	-1
	326.853	1230.91	-1
	326.654	1230.17	-1
	326.455	1229.42	-1
	326.257	1228.67	-1
	326.059	1227.93	-1
	325.861	1227.18	-1
	325.664	1226.44	-1
	325.467	1225.69	-1
	325.27	1224.95	-1
	325.073	1224.21	-1
	324.877	1223.47	-1
	324.681	1222.74	-1
	324.485	1222	-1
	324.29	1221.26	-1
	324.094	1220.53	-1
	323.899	1219.79	-1
	323.705	1219.06	-1
	323.51	1218.33	-1
	323.316	1217.6	-1
	323.122	1216.87	-1
	322.929	1216.14	-1
	380.99	1434.19	-1
	380.708	1433.13	-1
	380.427	1432.07	-1
	380.146	1431.02	-1
	379.866	1429.96	-1
	379.587	1428.91	-1
	379.307	1427.86	-1
	379.029	1426.81	-1
	378.75	1425.76	-1
	378.473	1424.72	-1
	378.195	1423.67	-1
	377.918	1422.63	-1
	377.642	1421.59	-1
	377.366	1420.55	-1
	377.09	1419.51	-1
	376.815	1418.48	-1
	376.54	1417.44	-1
	376.266	1416.41	-1
	375.992	1415.38	-1
	375.719	1414.35	0.0413927
	375.446	1413.32	-1
	375.174	1412.3	-1
	374.902	1411.27	-1
	374.63	1410.25	-1
	374.359	1409.23	-1
	374.088	1408.21	-1
	373.818	1407.2	-1
	373.548	1406.18	-1
	373.279	1405.17	-1
	373.01	1404.15	0.0413927
	372.741	1403.14	-1
	372.473	1402.13	-1
	372.206	1401.13	-1
	371.938	1400.12	-1
	371.672	1399.11	-1
	371.405	1398.11	-1
	371.139	1397.11	-1
	370.874	1396.11	-1
	370.609	1395.11	-1
	370.344	1394.12	-1
	370.08	1393.12	-1
	369.816	1392.13	-1
	369.552	1391.14	-1
	369.289	1390.15	-1
	369.027	1389.16	-1
	368.765	1388.17	-1
	368.503	1387.19	-1
	368.242	1386.2	-1
	367.981	1385.22	-1
	367.72	1384.24	-1
	367.46	1383.26	-1
	367.2	1382.28	-1
	366.941	1381.31	-1
	366.682	1380.33	-1
	366.424	1379.36	-1
	366.166	1378.39	-1
	365.908	1377.42	-1
	365.651	1376.45	-1
	365.394	1375.48	-1
	365.138	1374.52	-1
	364.882	1373.56	-1
	364.626	1372.59	-1
	364.371	1371.63	-1
	364.116	1370.67	-1
	363.862	1369.72	-1
	363.608	1368.76	-1
	363.354	1367.81	-1
	363.101	1366.85	-1
	362.848	1365.9	-1
	362.596	1364.95	-1
	362.344	1364	-1
	362.092	1363.05	-1
	361.841	1362.11	-1
	361.59	1361.16	-1
	361.34	1360.22	-1
	361.09	1359.28	-1
	360.84	1358.34	-1
	360.591	1357.4	-1
	360.342	1356.47	-1
	360.093	1355.53	-1
	359.845	1354.6	-1
	359.598	1353.66	-1
	359.35	1352.73	-1
	359.103	1351.8	-1
	358.857	1350.88	-1
	358.611	1349.95	-1
	358.365	1349.02	-1
	358.119	1348.1	-1
	357.874	1347.18	-1
	357.63	1346.26	-1
	357.385	1345.34	-1
	357.141	1344.42	-1
	356.898	1343.5	-1
	356.655	1342.59	-1
	356.412	1341.67	-1
	356.17	1340.76	-1
	355.928	1339.85	-1
	355.686	1338.94	-1
	355.445	1338.03	-1
	355.204	1337.12	-1
	354.963	1336.22	-1
	354.723	1335.31	-1
	354.483	1334.41	-1
	354.244	1333.51	-1
	354.005	1332.61	-1
	353.766	1331.71	-1
	353.527	1330.81	-1
	353.289	1329.92	-1
	353.052	1329.02	-1
	352.815	1328.13	-1
	352.578	1327.24	-1
	352.341	1326.35	-1
	352.105	1325.46	0.0413927
	351.869	1324.57	-1
	351.634	1323.68	-1
	351.399	1322.8	-1
	351.164	1321.92	-1
	350.929	1321.03	-1
	350.695	1320.15	-1
	350.462	1319.27	-1
	350.228	1318.39	-1
	349.995	1317.52	-1
	349.763	1316.64	-1
	349.53	1315.77	-1
	349.299	1314.89	-1
	349.067	1314.02	-1
	348.836	1313.15	-1
	348.605	1312.28	-1
	348.374	1311.42	-1
	348.144	1310.55	-1
	347.914	1309.68	-1
	347.685	1308.82	-1
	347.456	1307.96	-1
	347.227	1307.1	-1
	346.998	1306.24	-1
	346.77	1305.38	-1
	346.543	1304.52	-1
	346.315	1303.66	-1
	346.088	1302.81	-1
	345.861	1301.96	-1
	345.635	1301.1	-1
	345.409	1300.25	-1
	345.183	1299.4	-1
	344.958	1298.55	-1
	344.733	1297.71	-1
	344.508	1296.86	-1
	344.284	1296.02	-1
	344.059	1295.17	0.0413927
	343.836	1294.33	-1
	343.612	1293.49	-1
	343.389	1292.65	-1
	343.167	1291.81	-1
	342.944	1290.97	-1
	342.722	1290.14	-1
	342.5	1289.3	-1
	342.279	1288.47	0.0413927
	342.058	1287.64	-1
	341.837	1286.81	-1
	341.617	1285.98	-1
	341.397	1285.15	-1
	341.177	1284.32	0.322219
	340.957	1283.49	0.0413927
	340.738	1282.67	-1
	340.519	1281.85	-1
	340.301	1281.02	-1
	340.083	1280.2	-1
	339.865	1279.38	-1
	339.647	1278.56	-1
	339.43	1277.75	-1
	339.213	1276.93	-1
	338.997	1276.11	-1
	338.78	1275.3	-1
	338.565	1274.49	-1
	338.349	1273.68	-1
	338.134	1272.87	-1
	337.919	1272.06	-1
	337.704	1271.25	-1
	337.49	1270.44	0.0413927
	337.276	1269.64	-1
	337.062	1268.83	-1
	336.848	1268.03	-1
	336.635	1267.23	-1
	336.423	1266.42	-1
	336.21	1265.62	-1
	335.998	1264.83	-1
	335.786	1264.03	-1
	335.574	1263.23	0.0413927
	335.363	1262.44	-1
	335.152	1261.64	-1
	334.942	1260.85	-1
	334.731	1260.06	-1
	334.521	1259.27	0.0413927
	334.311	1258.48	-1
	334.102	1257.69	-1
	333.893	1256.9	-1
	333.684	1256.12	-1
	333.476	1255.33	-1
	333.267	1254.55	-1
	333.059	1253.76	-1
	332.852	1252.98	-1
	332.645	1252.2	-1
	332.438	1251.42	-1
	332.231	1250.64	-1
	332.024	1249.87	-1
	331.818	1249.09	0.0413927
	331.612	1248.32	-1
	331.407	1247.54	0.0413927
	331.202	1246.77	-1
	330.997	1246	-1
	330.792	1245.23	-1
	330.588	1244.46	-1
	330.384	1243.69	-1
	330.18	1242.92	-1
	329.976	1242.16	-1
	329.773	1241.39	-1
	329.57	1240.63	-1
	329.368	1239.87	-1
	329.165	1239.11	-1
	328.963	1238.34	-1
	328.762	1237.59	-1
	328.56	1236.83	-1
	328.359	1236.07	-1
	328.158	1235.31	-1
	327.957	1234.56	-1
	327.757	1233.8	-1
	327.557	1233.05	0.0413927
	327.357	1232.3	-1
	327.158	1231.55	-1
	326.959	1230.8	-1
	326.76	1230.05	-1
	326.561	1229.3	-1
	326.363	1228.56	-1
	326.165	1227.81	-1
	325.967	1227.07	-1
	325.77	1226.32	-1
	325.572	1225.58	-1
	325.375	1224.84	-1
	325.179	1224.1	-1
	324.982	1223.36	-1
	324.786	1222.62	-1
	324.59	1221.88	-1
	324.395	1221.15	0.322219
	324.2	1220.41	-1
	324.005	1219.68	-1
	323.81	1218.94	0.0413927
	323.615	1218.21	-1
	323.421	1217.48	-1
	323.227	1216.75	-1
	323.034	1216.02	-1
	381.113	1434.06	-1
	380.832	1433	-1
	380.55	1431.94	-1
	380.27	1430.88	-1
	379.99	1429.83	-1
	379.71	1428.78	-1
	379.431	1427.73	-1
	379.152	1426.68	-1
	378.873	1425.63	-1
	378.595	1424.58	-1
	378.318	1423.54	-1
	378.041	1422.5	-1
	377.764	1421.46	-1
	377.488	1420.42	-1
	377.213	1419.38	-1
	376.937	1418.34	-1
	376.663	1417.31	-1
	376.388	1416.28	-1
	376.114	1415.25	-1
	375.841	1414.22	-1
	375.568	1413.19	-1
	375.296	1412.17	-1
	375.023	1411.14	-1
	374.752	1410.12	-1
	374.481	1409.1	-1
	374.21	1408.08	-1
	373.939	1407.06	-1
	373.669	1406.05	-1
	373.4	1405.03	-1
	373.131	1404.02	-1
	372.862	1403.01	-1
	372.594	1402	-1
	372.326	1400.99	-1
	372.059	1399.99	-1
	371.792	1398.98	-1
	371.526	1397.98	-1
	371.26	1396.98	-1
	370.994	1395.98	-1
	370.729	1394.98	-1
	370.464	1393.99	-1
	370.2	1392.99	-1
	369.936	1392	-1
	369.672	1391.01	-1
	369.409	1390.02	-1
	369.147	1389.03	-1
	368.884	1388.04	-1
	368.623	1387.06	-1
	368.361	1386.07	-1
	368.1	1385.09	-1
	367.84	1384.11	-1
	367.579	1383.13	-1
	367.32	1382.15	-1
	367.06	1381.18	-1
	366.801	1380.2	-1
	366.543	1379.23	-1
	366.285	1378.26	-1
	366.027	1377.29	-1
	365.77	1376.32	-1
	365.513	1375.36	-1
	365.256	1374.39	-1
	365	1373.43	-1
	364.745	1372.46	-1
	364.489	1371.5	-1
	364.235	1370.55	-1
	363.98	1369.59	-1
	363.726	1368.63	-1
	363.472	1367.68	-1
	363.219	1366.72	-1
	362.966	1365.77	-1
	362.714	1364.82	-1
	362.462	1363.87	-1
	362.21	1362.93	-1
	361.959	1361.98	-1
	361.708	1361.04	-1
	361.457	1360.09	-1
	361.207	1359.15	-1
	360.957	1358.21	-1
	360.708	1357.28	-1
	360.459	1356.34	-1
	360.21	1355.4	-1
	359.962	1354.47	-1
	359.714	1353.54	-1
	359.467	1352.61	-1
	359.22	1351.68	-1
	358.973	1350.75	-1
	358.727	1349.82	-1
	358.481	1348.9	-1
	358.236	1347.97	-1
	357.991	1347.05	-1
	357.746	1346.13	0.0413927
	357.501	1345.21	-1
	357.257	1344.29	-1
	357.014	1343.38	-1
	356.771	1342.46	-1
	356.528	1341.55	-1
	356.285	1340.63	-1
	356.043	1339.72	-1
	355.801	1338.81	-1
	355.56	1337.9	-1
	355.319	1337	-1
	355.078	1336.09	-1
	354.838	1335.19	-1
	354.598	1334.29	-1
	354.359	1333.38	0.0413927
	354.119	1332.48	-1
	353.881	1331.59	-1
	353.642	1330.69	-1
	353.404	1329.79	-1
	353.166	1328.9	-1
	352.929	1328.01	-1
	352.692	1327.11	-1
	352.456	1326.22	-1
	352.219	1325.33	-1
	351.983	1324.45	-1
	351.748	1323.56	0.0413927
	351.513	1322.68	-1
	351.278	1321.79	-1
	351.043	1320.91	-1
	350.809	1320.03	-1
	350.575	1319.15	-1
	350.342	1318.27	-1
	350.109	1317.39	-1
	349.876	1316.52	-1
	349.644	1315.64	-1
	349.412	1314.77	-1
	349.18	1313.9	-1
	348.949	1313.03	-1
	348.718	1312.16	-1
	348.487	1311.29	-1
	348.257	1310.43	-1
	348.027	1309.56	0.0413927
	347.798	1308.7	0.0413927
	347.569	1307.83	-1
	347.34	1306.97	-1
	347.111	1306.11	-1
	346.883	1305.25	0.0413927
	346.655	1304.4	-1
	346.428	1303.54	-1
	346.2	1302.69	-1
	345.974	1301.83	-1
	345.747	1300.98	-1
	345.521	1300.13	0.0413927
	345.295	1299.28	-1
	345.07	1298.43	-1
	344.845	1297.58	-1
	344.62	1296.74	-1
	344.395	1295.89	-1
	344.171	1295.05	-1
	343.947	1294.21	0.0413927
	343.724	1293.37	-1
	343.501	1292.53	-1
	343.278	1291.69	-1
	343.056	1290.85	-1
	342.833	1290.02	-1
	342.612	1289.18	-1
	342.39	1288.35	-1
	342.169	1287.52	-1
	341.948	1286.69	-1
	341.728	1285.86	-1
	341.507	1285.03	-1
	341.288	1284.2	-1
	341.068	1283.37	-1
	340.849	1282.55	-1
	340.63	1281.73	-1
	340.411	1280.9	-1
	340.193	1280.08	-1
	339.975	1279.26	-1
	339.758	1278.44	-1
	339.54	1277.63	-1
	339.323	1276.81	-1
	339.107	1275.99	-1
	338.89	1275.18	0.0413927
	338.674	1274.37	-1
	338.459	1273.56	-1
	338.243	1272.75	-1
	338.028	1271.94	-1
	337.814	1271.13	-1
	337.599	1270.32	-1
	337.385	1269.52	-1
	337.171	1268.71	-1
	336.958	1267.91	-1
	336.745	1267.11	-1
	336.532	1266.31	-1
	336.319	1265.51	-1
	336.107	1264.71	-1
	335.895	1263.91	-1
	335.683	1263.11	-1
	335.472	1262.32	-1
	335.261	1261.52	-1
	335.05	1260.73	-1
	334.84	1259.94	-1
	334.63	1259.15	-1
	334.42	1258.36	-1
	334.211	1257.57	-1
	334.001	1256.78	-1
	333.792	1256	-1
	333.584	1255.21	-1
	333.376	1254.43	-1
	333.168	1253.65	-1
	332.96	1252.87	-1
	332.753	1252.08	0.0413927
	332.545	1251.31	-1
	332.339	1250.53	0.0413927
	332.132	1249.75	-1
	331.926	1248.97	-1
	331.72	1248.2	-1
	331.514	1247.43	-1
	331.309	1246.65	-1
	331.104	1245.88	-1
	330.899	1245.11	-1
	330.695	1244.34	-1
	330.491	1243.57	-1
	330.287	1242.81	-1
	330.083	1242.04	-1
	329.88	1241.28	-1
	329.677	1240.51	-1
	329.475	1239.75	0.0413927
	329.272	1238.99	-1
	329.07	1238.23	-1
	328.868	1237.47	-1
	328.667	1236.71	-1
	328.466	1235.95	-1
	328.265	1235.2	0.0413927
	328.064	1234.44	-1
	327.864	1233.69	-1
	327.663	1232.94	0.0413927
	327.464	1232.18	-1
	327.264	1231.43	-1
	327.065	1230.68	-1
	326.866	1229.93	-1
	326.667	1229.19	-1
	326.469	1228.44	-1
	326.271	1227.69	-1
	326.073	1226.95	-1
	325.875	1226.21	-1
	325.678	1225.46	-1
	325.481	1224.72	-1
	325.284	1223.98	-1
	325.088	1223.24	-1
	324.892	1222.51	-1
	324.696	1221.77	-1
	324.5	1221.03	-1
	324.305	1220.3	0.0413927
	324.11	1219.56	-1
	323.915	1218.83	-1
	323.72	1218.1	0.0413927
	323.526	1217.37	-1
	323.332	1216.64	-1
	323.138	1215.91	-1
	381.237	1433.92	-1
	380.955	1432.86	-1
	380.674	1431.81	-1
	380.393	1430.75	-1
	380.113	1429.69	-1
	379.833	1428.64	0.0413927
	379.554	1427.59	-1
	379.275	1426.54	-1
	378.996	1425.5	-1
	378.718	1424.45	-1
	378.441	1423.41	-1
	378.164	1422.36	-1
	377.887	1421.32	-1
	377.611	1420.28	-1
	377.335	1419.25	-1
	377.06	1418.21	-1
	376.785	1417.18	-1
	376.511	1416.15	-1
	376.237	1415.11	-1
	375.963	1414.09	-1
	375.69	1413.06	-1
	375.417	1412.03	-1
	375.145	1411.01	-1
	374.873	1409.99	-1
	374.602	1408.97	-1
	374.331	1407.95	-1
	374.061	1406.93	-1
	373.791	1405.92	-1
	373.521	1404.9	-1
	373.252	1403.89	-1
	372.983	1402.88	-1
	372.715	1401.87	-1
	372.447	1400.86	-1
	372.18	1399.86	-1
	371.913	1398.85	-1
	371.646	1397.85	-1
	371.38	1396.85	-1
	371.115	1395.85	-1
	370.849	1394.85	-1
	370.584	1393.86	-1
	370.32	1392.86	-1
	370.056	1391.87	-1
	369.792	1390.88	-1
	369.529	1389.89	-1
	369.267	1388.9	-1
	369.004	1387.91	-1
	368.742	1386.93	-1
	368.481	1385.94	-1
	368.22	1384.96	-1
	367.959	1383.98	-1
	367.699	1383	-1
	367.439	1382.02	-1
	367.18	1381.05	-1
	366.921	1380.07	-1
	366.662	1379.1	-1
	366.404	1378.13	-1
	366.146	1377.16	-1
	365.889	1376.19	-1
	365.632	1375.23	-1
	365.375	1374.26	-1
	365.119	1373.3	-1
	364.863	1372.34	-1
	364.608	1371.38	-1
	364.353	1370.42	-1
	364.098	1369.46	-1
	363.844	1368.5	-1
	363.59	1367.55	-1
	363.337	1366.6	-1
	363.084	1365.64	-1
	362.831	1364.69	-1
	362.579	1363.75	-1
	362.328	1362.8	-1
	362.076	1361.85	-1
	361.825	1360.91	-1
	361.575	1359.97	-1
	361.324	1359.03	-1
	361.075	1358.09	-1
	360.825	1357.15	-1
	360.576	1356.21	-1
	360.327	1355.28	-1
	360.079	1354.34	-1
	359.831	1353.41	-1
	359.584	1352.48	-1
	359.337	1351.55	-1
	359.09	1350.62	-1
	358.844	1349.7	-1
	358.598	1348.77	-1
	358.352	1347.85	-1
	358.107	1346.92	-1
	357.862	1346	-1
	357.618	1345.08	-1
	357.373	1344.17	-1
	357.13	1343.25	-1
	356.886	1342.33	-1
	356.644	1341.42	-1
	356.401	1340.51	-1
	356.159	1339.6	-1
	355.917	1338.69	-1
	355.675	1337.78	-1
	355.434	1336.87	-1
	355.194	1335.97	-1
	354.953	1335.06	-1
	354.713	1334.16	-1
	354.474	1333.26	-1
	354.235	1332.36	-1
	353.996	1331.46	-1
	353.757	1330.56	0.0413927
	353.519	1329.67	-1
	353.281	1328.77	-1
	353.044	1327.88	-1
	352.807	1326.99	-1
	352.57	1326.1	-1
	352.334	1325.21	-1
	352.098	1324.32	-1
	351.862	1323.44	-1
	351.627	1322.55	-1
	351.392	1321.67	0.0413927
	351.157	1320.79	-1
	350.923	1319.9	-1
	350.689	1319.03	-1
	350.456	1318.15	-1
	350.223	1317.27	-1
	349.99	1316.39	0.0413927
	349.758	1315.52	-1
	349.525	1314.65	-1
	349.294	1313.78	-1
	349.062	1312.91	-1
	348.831	1312.04	-1
	348.601	1311.17	-1
	348.37	1310.3	-1
	348.14	1309.44	-1
	347.911	1308.57	0.0413927
	347.681	1307.71	-1
	347.452	1306.85	-1
	347.224	1305.99	0.0413927
	346.996	1305.13	-1
	346.768	1304.28	-1
	346.54	1303.42	-1
	346.313	1302.56	0.0413927
	346.086	1301.71	-1
	345.859	1300.86	-1
	345.633	1300.01	-1
	345.407	1299.16	-1
	345.182	1298.31	-1
	344.957	1297.46	0.0413927
	344.732	1296.62	0.0413927
	344.507	1295.77	-1
	344.283	1294.93	-1
	344.059	1294.09	-1
	343.836	1293.25	-1
	343.612	1292.41	-1
	343.389	1291.57	-1
	343.167	1290.73	-1
	342.945	1289.9	-1
	342.723	1289.06	-1
	342.501	1288.23	-1
	342.28	1287.4	-1
	342.059	1286.57	-1
	341.839	1285.74	-1
	341.618	1284.91	-1
	341.398	1284.08	-1
	341.179	1283.25	-1
	340.96	1282.43	-1
	340.741	1281.61	-1
	340.522	1280.78	-1
	340.304	1279.96	-1
	340.086	1279.14	-1
	339.868	1278.32	-1
	339.651	1277.51	-1
	339.434	1276.69	-1
	339.217	1275.87	-1
	339.001	1275.06	-1
	338.784	1274.25	-1
	338.569	1273.44	-1
	338.353	1272.63	-1
	338.138	1271.82	-1
	337.923	1271.01	-1
	337.709	1270.2	-1
	337.495	1269.4	0.0413927
	337.281	1268.59	-1
	337.067	1267.79	-1
	336.854	1266.99	-1
	336.641	1266.19	-1
	336.428	1265.39	-1
	336.216	1264.59	-1
	336.004	1263.79	0.0413927
	335.792	1262.99	-1
	335.581	1262.2	-1
	335.37	1261.41	0.0413927
	335.159	1260.61	-1
	334.949	1259.82	-1
	334.739	1259.03	-1
	334.529	1258.24	-1
	334.319	1257.45	-1
	334.11	1256.67	-1
	333.901	1255.88	0.0413927
	333.692	1255.1	-1
	333.484	1254.31	-1
	333.276	1253.53	-1
	333.068	1252.75	-1
	332.861	1251.97	-1
	332.653	1251.19	-1
	332.447	1250.41	-1
	332.24	1249.63	-1
	332.034	1248.86	-1
	331.828	1248.08	-1
	331.622	1247.31	-1
	331.417	1246.54	0.0413927
	331.212	1245.77	-1
	331.007	1245	-1
	330.802	1244.23	-1
	330.598	1243.46	-1
	330.394	1242.69	-1
	330.191	1241.93	-1
	329.987	1241.16	-1
	329.784	1240.4	-1
	329.582	1239.63	-1
	329.379	1238.87	-1
	329.177	1238.11	-1
	328.975	1237.35	-1
	328.774	1236.59	-1
	328.572	1235.84	-1
	328.371	1235.08	-1
	328.17	1234.33	-1
	327.97	1233.57	-1
	327.77	1232.82	0.0413927
	327.57	1232.07	-1
	327.37	1231.32	-1
	327.171	1230.57	-1
	326.972	1229.82	-1
	326.773	1229.07	-1
	326.575	1228.32	-1
	326.377	1227.58	-1
	326.179	1226.84	-1
	325.981	1226.09	-1
	325.784	1225.35	-1
	325.587	1224.61	-1
	325.39	1223.87	-1
	325.193	1223.13	-1
	324.997	1222.39	-1
	324.801	1221.65	-1
	324.606	1220.92	-1
	324.41	1220.18	-1
	324.215	1219.45	-1
	324.02	1218.72	-1
	323.826	1217.98	-1
	323.631	1217.25	-1
	323.437	1216.52	-1
	323.243	1215.79	-1
	381.361	1433.79	-1
	381.079	1432.73	-1
	380.798	1431.67	-1
	380.517	1430.61	-1
	380.237	1429.56	-1
	379.957	1428.51	-1
	379.677	1427.46	-1
	379.398	1426.41	-1
	379.12	1425.36	-1
	378.842	1424.32	-1
	378.564	1423.27	-1
	378.287	1422.23	-1
	378.01	1421.19	-1
	377.734	1420.15	-1
	377.458	1419.11	-1
	377.182	1418.08	-1
	376.907	1417.04	-1
	376.633	1416.01	-1
	376.359	1414.98	-1
	376.085	1413.95	-1
	375.812	1412.93	-1
	375.539	1411.9	-1
	375.267	1410.88	-1
	374.995	1409.86	-1
	374.724	1408.83	-1
	374.453	1407.82	-1
	374.182	1406.8	-1
	373.912	1405.78	-1
	373.643	1404.77	-1
	373.373	1403.76	-1
	373.105	1402.75	-1
	372.836	1401.74	-1
	372.568	1400.73	-1
	372.301	1399.73	-1
	372.034	1398.72	-1
	371.767	1397.72	-1
	371.501	1396.72	-1
	371.235	1395.72	-1
	370.97	1394.72	-1
	370.705	1393.72	-1
	370.44	1392.73	-1
	370.176	1391.74	-1
	369.913	1390.75	-1
	369.649	1389.76	-1
	369.387	1388.77	-1
	369.124	1387.78	-1
	368.862	1386.8	-1
	368.601	1385.81	-1
	368.339	1384.83	-1
	368.079	1383.85	-1
	367.818	1382.87	-1
	367.558	1381.9	-1
	367.299	1380.92	-1
	367.04	1379.95	-1
	366.781	1378.97	-1
	366.523	1378	-1
	366.265	1377.03	-1
	366.007	1376.06	-1
	365.75	1375.1	-1
	365.494	1374.13	-1
	365.238	1373.17	-1
	364.982	1372.21	-1
	364.726	1371.25	-1
	364.471	1370.29	-1
	364.217	1369.33	-1
	363.962	1368.38	-1
	363.708	1367.42	-1
	363.455	1366.47	-1
	363.202	1365.52	-1
	362.949	1364.57	-1
	362.697	1363.62	-1
	362.445	1362.67	-1
	362.194	1361.73	-1
	361.943	1360.78	-1
	361.692	1359.84	-1
	361.442	1358.9	-1
	361.192	1357.96	-1
	360.942	1357.02	-1
	360.693	1356.08	-1
	360.444	1355.15	-1
	360.196	1354.22	-1
	359.948	1353.28	-1
	359.701	1352.35	-1
	359.453	1351.42	-1
	359.207	1350.5	-1
	358.96	1349.57	-1
	358.714	1348.64	-1
	358.468	1347.72	-1
	358.223	1346.8	-1
	357.978	1345.88	-1
	357.734	1344.96	-1
	357.49	1344.04	-1
	357.246	1343.12	-1
	357.002	1342.21	-1
	356.759	1341.29	-1
	356.517	1340.38	-1
	356.274	1339.47	-1
	356.033	1338.56	-1
	355.791	1337.65	-1
	355.55	1336.75	-1
	355.309	1335.84	-1
	355.069	1334.94	-1
	354.829	1334.04	-1
	354.589	1333.13	0.0413927
	354.35	1332.23	-1
	354.111	1331.34	-1
	353.872	1330.44	-1
	353.634	1329.54	-1
	353.396	1328.65	-1
	353.158	1327.76	-1
	352.921	1326.86	-1
	352.685	1325.97	-1
	352.448	1325.09	-1
	352.212	1324.2	-1
	351.976	1323.31	-1
	351.741	1322.43	-1
	351.506	1321.54	-1
	351.271	1320.66	-1
	351.037	1319.78	-1
	350.803	1318.9	-1
	350.57	1318.02	-1
	350.337	1317.15	-1
	350.104	1316.27	-1
	349.871	1315.4	-1
	349.639	1314.52	-1
	349.407	1313.65	-1
	349.176	1312.78	-1
	348.945	1311.91	-1
	348.714	1311.05	-1
	348.484	1310.18	-1
	348.253	1309.32	-1
	348.024	1308.45	-1
	347.794	1307.59	-1
	347.565	1306.73	-1
	347.337	1305.87	-1
	347.108	1305.01	-1
	346.88	1304.15	-1
	346.653	1303.3	-1
	346.425	1302.44	-1
	346.198	1301.59	-1
	345.972	1300.74	-1
	345.746	1299.89	-1
	345.52	1299.04	0.0413927
	345.294	1298.19	-1
	345.069	1297.34	-1
	344.844	1296.5	-1
	344.619	1295.65	-1
	344.395	1294.81	-1
	344.171	1293.97	-1
	343.947	1293.13	-1
	343.724	1292.29	-1
	343.501	1291.45	-1
	343.278	1290.61	0.0413927
	343.056	1289.78	-1
	342.834	1288.94	-1
	342.613	1288.11	-1
	342.391	1287.28	-1
	342.17	1286.44	-1
	341.95	1285.61	-1
	341.729	1284.79	-1
	341.509	1283.96	-1
	341.29	1283.13	-1
	341.07	1282.31	-1
	340.851	1281.49	-1
	340.633	1280.66	-1
	340.414	1279.84	-1
	340.196	1279.02	-1
	339.978	1278.2	-1
	339.761	1277.39	-1
	339.544	1276.57	-1
	339.327	1275.76	-1
	339.111	1274.94	-1
	338.895	1274.13	-1
	338.679	1273.32	-1
	338.463	1272.51	-1
	338.248	1271.7	-1
	338.033	1270.89	-1
	337.819	1270.08	-1
	337.604	1269.28	-1
	337.39	1268.47	-1
	337.177	1267.67	-1
	336.963	1266.87	-1
	336.75	1266.07	0.0413927
	336.538	1265.27	-1
	336.325	1264.47	-1
	336.113	1263.67	-1
	335.902	1262.88	-1
	335.69	1262.08	-1
	335.479	1261.29	-1
	335.268	1260.49	-1
	335.058	1259.7	-1
	334.847	1258.91	-1
	334.637	1258.12	-1
	334.428	1257.34	-1
	334.218	1256.55	-1
	334.009	1255.76	-1
	333.801	1254.98	-1
	333.592	1254.19	-1
	333.384	1253.41	-1
	333.176	1252.63	-1
	332.969	1251.85	-1
	332.762	1251.07	-1
	332.555	1250.29	0.0413927
	332.348	1249.52	-1
	332.142	1248.74	-1
	331.936	1247.97	-1
	331.73	1247.19	-1
	331.524	1246.42	-1
	331.319	1245.65	-1
	331.114	1244.88	-1
	330.91	1244.11	-1
	330.706	1243.34	-1
	330.502	1242.57	-1
	330.298	1241.81	-1
	330.095	1241.04	-1
	329.892	1240.28	-1
	329.689	1239.52	-1
	329.486	1238.76	-1
	329.284	1238	0.0413927
	329.082	1237.24	-1
	328.88	1236.48	-1
	328.679	1235.72	-1
	328.478	1234.97	-1
	328.277	1234.21	-1
	328.077	1233.46	-1
	327.876	1232.7	0.0413927
	327.676	1231.95	-1
	327.477	1231.2	-1
	327.277	1230.45	-1
	327.078	1229.7	0.0413927
	326.879	1228.96	-1
	326.681	1228.21	0.0413927
	326.483	1227.46	-1
	326.285	1226.72	-1
	326.087	1225.98	-1
	325.89	1225.23	-1
	325.692	1224.49	-1
	325.496	1223.75	-1
	325.299	1223.01	-1
	325.103	1222.28	-1
	324.907	1221.54	-1
	324.711	1220.8	-1
	324.516	1220.07	-1
	324.32	1219.33	-1
	324.125	1218.6	-1
	323.931	1217.87	-1
	323.736	1217.14	-1
	323.542	1216.41	-1
	323.348	1215.68	-1
	381.485	1433.65	-1
	381.203	1432.59	-1
	380.922	1431.54	-1
	380.641	1430.48	-1
	380.36	1429.43	-1
	380.08	1428.37	-1
	379.801	1427.32	-1
	379.522	1426.27	-1
	379.243	1425.23	-1
	378.965	1424.18	-1
	378.687	1423.14	-1
	378.41	1422.1	-1
	378.133	1421.06	-1
	377.856	1420.02	-1
	377.581	1418.98	-1
	377.305	1417.95	-1
	377.03	1416.91	-1
	376.755	1415.88	-1
	376.481	1414.85	-1
	376.208	1413.82	-1
	375.934	1412.79	-1
	375.661	1411.77	-1
	375.389	1410.75	-1
	375.117	1409.72	-1
	374.846	1408.7	-1
	374.575	1407.68	-1
	374.304	1406.67	-1
	374.034	1405.65	-1
	373.764	1404.64	-1
	373.495	1403.63	-1
	373.226	1402.62	-1
	372.957	1401.61	-1
	372.689	1400.6	-1
	372.422	1399.59	-1
	372.155	1398.59	-1
	371.888	1397.59	-1
	371.622	1396.59	-1
	371.356	1395.59	-1
	371.09	1394.59	-1
	370.825	1393.59	-1
	370.561	1392.6	-1
	370.297	1391.61	-1
	370.033	1390.62	-1
	369.77	1389.63	-1
	369.507	1388.64	-1
	369.244	1387.65	-1
	368.982	1386.67	-1
	368.72	1385.68	-1
	368.459	1384.7	-1
	368.198	1383.72	-1
	367.938	1382.74	-1
	367.678	1381.77	-1
	367.418	1380.79	-1
	367.159	1379.82	-1
	366.9	1378.84	-1
	366.642	1377.87	-1
	366.384	1376.9	-1
	366.126	1375.94	-1
	365.869	1374.97	-1
	365.613	1374	-1
	365.356	1373.04	-1
	365.1	1372.08	-1
	364.845	1371.12	-1
	364.59	1370.16	-1
	364.335	1369.2	-1
	364.081	1368.25	-1
	363.827	1367.29	-1
	363.573	1366.34	-1
	363.32	1365.39	-1
	363.067	1364.44	-1
	362.815	1363.49	-1
	362.563	1362.54	-1
	362.312	1361.6	-1
	362.06	1360.65	-1
	361.81	1359.71	-1
	361.559	1358.77	-1
	361.309	1357.83	-1
	361.06	1356.89	-1
	360.81	1355.96	-1
	360.562	1355.02	-1
	360.313	1354.09	-1
	360.065	1353.16	-1
	359.818	1352.23	-1
	359.57	1351.3	-1
	359.323	1350.37	-1
	359.077	1349.44	-1
	358.831	1348.52	-1
	358.585	1347.59	-1
	358.34	1346.67	-1
	358.095	1345.75	-1
	357.85	1344.83	-1
	357.606	1343.91	-1
	357.362	1343	-1
	357.118	1342.08	-1
	356.875	1341.17	-1
	356.633	1340.26	-1
	356.39	1339.35	-1
	356.148	1338.44	-1
	355.907	1337.53	-1
	355.665	1336.62	-1
	355.425	1335.72	-1
	355.184	1334.81	-1
	354.944	1333.91	-1
	354.704	1333.01	-1
	354.465	1332.11	-1
	354.226	1331.21	-1
	353.987	1330.31	-1
	353.749	1329.42	-1
	353.511	1328.52	-1
	353.273	1327.63	-1
	353.036	1326.74	-1
	352.799	1325.85	-1
	352.563	1324.96	-1
	352.327	1324.07	-1
	352.091	1323.19	-1
	351.855	1322.3	-1
	351.62	1321.42	-1
	351.386	1320.54	-1
	351.151	1319.66	-1
	350.917	1318.78	-1
	350.684	1317.9	-1
	350.45	1317.02	-1
	350.218	1316.15	-1
	349.985	1315.27	-1
	349.753	1314.4	0.0413927
	349.521	1313.53	-1
	349.289	1312.66	-1
	349.058	1311.79	-1
	348.827	1310.92	-1
	348.597	1310.06	-1
	348.367	1309.19	-1
	348.137	1308.33	-1
	347.907	1307.47	-1
	347.678	1306.61	-1
	347.45	1305.75	-1
	347.221	1304.89	-1
	346.993	1304.03	-1
	346.765	1303.17	-1
	346.538	1302.32	-1
	346.311	1301.47	0.0413927
	346.084	1300.61	-1
	345.858	1299.76	-1
	345.632	1298.91	0.0413927
	345.406	1298.07	-1
	345.181	1297.22	-1
	344.956	1296.37	-1
	344.731	1295.53	-1
	344.507	1294.69	-1
	344.283	1293.84	-1
	344.059	1293	-1
	343.836	1292.16	0.0413927
	343.613	1291.33	-1
	343.39	1290.49	0.0413927
	343.168	1289.65	-1
	342.946	1288.82	-1
	342.724	1287.99	-1
	342.503	1287.15	-1
	342.282	1286.32	-1
	342.061	1285.49	-1
	341.84	1284.67	-1
	341.62	1283.84	-1
	341.401	1283.01	-1
	341.181	1282.19	-1
	340.962	1281.37	-1
	340.743	1280.54	-1
	340.525	1279.72	-1
	340.307	1278.9	-1
	340.089	1278.08	-1
	339.871	1277.27	-1
	339.654	1276.45	-1
	339.437	1275.64	-1
	339.221	1274.82	-1
	339.005	1274.01	-1
	338.789	1273.2	-1
	338.573	1272.39	-1
	338.358	1271.58	-1
	338.143	1270.77	-1
	337.928	1269.96	-1
	337.714	1269.16	-1
	337.5	1268.35	-1
	337.286	1267.55	-1
	337.073	1266.75	-1
	336.86	1265.95	-1
	336.647	1265.15	-1
	336.435	1264.35	-1
	336.223	1263.55	-1
	336.011	1262.76	-1
	335.799	1261.96	-1
	335.588	1261.17	-1
	335.377	1260.38	-1
	335.166	1259.58	-1
	334.956	1258.79	-1
	334.746	1258.01	-1
	334.536	1257.22	-1
	334.327	1256.43	0.0413927
	334.118	1255.64	-1
	333.909	1254.86	-1
	333.701	1254.08	-1
	333.492	1253.29	-1
	333.285	1252.51	0.0413927
	333.077	1251.73	-1
	332.87	1250.95	-1
	332.663	1250.18	-1
	332.456	1249.4	-1
	332.25	1248.62	-1
	332.044	1247.85	-1
	331.838	1247.08	-1
	331.632	1246.3	-1
	331.427	1245.53	-1
	331.222	1244.76	-1
	331.017	1243.99	-1
	330.813	1243.22	-1
	330.609	1242.46	-1
	330.405	1241.69	-1
	330.202	1240.93	-1
	329.999	1240.16	-1
	329.796	1239.4	-1
	329.593	1238.64	-1
	329.391	1237.88	-1
	329.189	1237.12	-1
	328.987	1236.36	-1
	328.786	1235.61	-1
	328.585	1234.85	-1
	328.384	1234.1	-1
	328.183	1233.34	-1
	327.983	1232.59	-1
	327.783	1231.84	-1
	327.583	1231.09	-1
	327.384	1230.34	-1
	327.185	1229.59	-1
	326.986	1228.84	-1
	326.787	1228.09	-1
	326.589	1227.35	-1
	326.391	1226.61	0.0413927
	326.193	1225.86	-1
	325.996	1225.12	-1
	325.798	1224.38	-1
	325.601	1223.64	-1
	325.405	1222.9	-1
	325.208	1222.16	-1
	325.012	1221.42	-1
	324.817	1220.69	-1
	324.621	1219.95	-1
	324.426	1219.22	-1
	324.231	1218.49	-1
	324.036	1217.76	-1
	323.842	1217.03	0.0413927
	323.647	1216.3	-1
	323.454	1215.57	-1
	381.609	1433.52	-1
	381.327	1432.46	-1
	381.045	1431.4	-1
	380.764	1430.35	-1
	380.484	1429.29	-1
	380.204	1428.24	-1
	379.924	1427.19	-1
[truncated: 110,300 more rows]

## Sheet: Cu predicted
Tabelle 1
	0
	0
	0
	0
	0
	0
	0
	0
	0
	0
	0
	0
	0
	0
	0
	0
	0
	0
	0
	0
	0
	0
	0
	0
	0
	0
	0
	0
	0
	0
	0
	0
	0
	0
	0
	0
	0
	0
	0
	0
	0
	0
	0
	0
	0
	0
	0
	0
	0
	0
	0
	0
	0
	0
	0
	0
	0
	0
	0
	0
	0
	0
	0
	0
	0
	0
	0
	0
	0
	0
	0
	0
	0
	0
	0
	0
	0
	0
	0
	0
	0
	0
	0
	0
	0
	0
	0
	0
	0
	0
	0
	0
	0
	0
	0
	0
	0
	0
	0
	0
	0
	0
	0
	0
	0
	0
	0
	0
	0
	0
	0
	0
	0
	0
	0
	0
	0
	0
	0
	0
	0
	0
	0
	0
	0
	0
	0
	0
	0
	0
	0
	0
	0
	0
	0
	0
	0
	0
	0
	0
	0
	0
	0
	0
	0
	0
	0
	0
	0
	0
	0
	0
	0
	0
	0
	0
	0
	0
	0
	0
	0
	0
	0
	0
	0
	0
	0
	0
	0
	0
	0
	0
	0
	0
	0
	0
	0
	0
	0
	0
	0
	0
	0
	0
	0
	0
	0
	0
	0
	0
	0
	0
	0
	0
	0
	0
	0
	0
	0
	0
	0
	0
	0
	0
	0
	0
	0
	0
	0
	0
	0
	0
	0
	0
	0
	0
	0
	0
	0
	0
	0
	0
	0
	0
	0
	0
	0
	0
	0
	0
	0
	0
	0
	0
	0
	0
	0
	0
	0
	0
	0
	0
	0
	0
	0
	0
	0
	0
	0
	0
	0
	0
	0
	0
	0
	0
	0
	0
	0
	0
	0
	0
	0
	0
	0
	0
	0
	0
	0
	0
	0
	0
	0
	0
	0
	0
	0
	0
	0
	0
	0
	0
	0
	0
	0
	0
	0
	0
	0
	0
	0
	0
	0
	0
	0
	0
	0
	0
	0
	0
	0
	0
	0
	0
	0
	0
	0
	0
	0
	0
	0
	0
	0
	0
	0
	0
	0
	0
	0
	0
	0
	0
	0
	0
	0
	0
	0
	0
	0
	0
	0
	0
	0
	0
	0
	0
	0
	0
	0
	0
	0
	0
	0
	0
	0
	0
	0
	0
	0
	0
	0
	0
	0
	0
	0
	0
	0
	0
	0
	0
	0
	0
	0
	0
	0
	0
	0
	0
	0
	0
	0
	0
	0
	0
	0
	0
	0
	0
	0
	0
	0
	0
	0
	0
	0
	0
	0
	0
	0
	0
	0
	0
	0
	0
	0
	0
	0
	0
	0
	0
	0
	0
	0
	0
	0
	0
	0
	0
	0
	0
	0
	0
	0
	0
	0
	0
	0
	0
	0
	0
	0
	0
	0
	0
	0
	0
	0
	0
	0
	0
	0
	0
	0
	0
	0
	0
	0
	0
	0
	0
	0
	0
	0
	0
	0
	0
	0
	0
	0
	0
	0
	0
	0
	0
	0
	0
	0
	0
	0
	0
	0
	0
	0
	0
	0
	0
	0
	0
	0
	0
	0
	0
	0
	0
	0
	0
	0
	0
	0
	0
	0
	0
	0
	0
	0
	0
	0
	0
	0
	0
	0
	0
	0
	0
	0
	0
	0
	0
	0
	0
	0
	0
	0
	0
	0
	0
	0
	0
	0
	0
	0
	0
	0
	0
	0
	0
	0
	0
	0
	0
	0
	0
	0
	0
	0
	0
	0
	0
	0
	0
	0
	0
	0
	0
	0
	0
	0
	0
	0
	0
	0
	0
	0
	0
	0
	0
	0
	0
	0
	0
	0
	0
	0
	0
	0
	0
	0
	0
	0
	0
	0
	0
	0
	0
	0
	0
	0
	0
	0
	0
	0
	0
	0
	0
	0
	0
	0
	0
	0
	0
	0
	0
	0
	0
	0
	0
	0
	0
	0
	0
	0
	0
	0
	0
	0
	0
	0
	0
	0
	0
	0
	0
	0
	0
	0
	0
	0
	0
	0
	0
	0
	0
	0
	0
	0
	0
	0
	0
	0
	0
	0
	0
	0
	0
	0
	0
	0
	0
	0
	0
	0
	0
	0
	0
	0
	0
	0
	0
	0
	0
	0
	0
	0
	0
	0
	0
	0
	0
	0
	0
	0
	0
	0
	0
	0
	0
	0
	0
	0
	0
	0
	0
	0
	0
	0
	0
	0
	0
	0
	0
	0
	0
	0
	0
	0
	0
	0
	0
	0
	0
	0
	0
	0
	0
	0
	0
	0
	0
	0
	0
	0
	0
	0
	0
	0
	0
	0
	0
	0
	0
	0
	0
	0
	0
	0
	0
	0
	0
	0
	0
	0
	0
	0
	0
	0
	0
	0
	0
	0
	0
	0
	0
	0
	0
	0
	0
	0
	0
	0
	0
	0
	0
	0
	0
	0
	0
	0
	0
	0
	0
	0
	0
	0
	0
	0
	0
	0
	0
	0
	0
	0
	0
	0
	0
	0
	0
	0
	0
	0
	0
	0
	0
	0
	0
	0
	0
	0
	0
	0
	0
	0
	0
	0
	0
	0
	0
	0
	0
	0
	0
	0
	0
	0
	0
	0
	0
	0
	0
	0
	0
	0
	0
	0
	0
	0
	0
	0
	0
	0
	0
	0
	0
	0
	0
	0
	0
	0
	0
	0
	0
	0
	0
	0
	0
	0
	0
	0
	0
	0
	0
	0
	0
	0
	0
	0
	0
	0
	0
	0
	0
	0
	0
	0
	0
	0
	0
	0
	0
	0
	0
	0
	0
	0
	0
	0
	0
	0
	0
	0
	0
	0
	0
	0
	0
	0
	0
	0
	0
	0
	0
	0
	0
	0
	0
	0
	0
	0
	0
	0
	0
	0
	0
	0
	0
	0
	0
	0
	0
	0
	0
	0
	0
	0
	0
	0
	0
	0
	0
	0
	0
	0
	0
	0
	0
	0
	0
	0
	0
	0
	0
	0
	0
	0
	0
	0.000467457
	0.000508242
	0.000552164
	0.000602361
	0.000661969
	0.000727852
	0.00104472
	0.00115766
	0.00128943
	0.00144629
	0.00163139
	0.00185414
	0.00213022
	0.00246905
	0.002902
	0.0034573
	0.00419143
	0.00519536
	0.00661342
	0.00880952
	0.0137351
	0.0343847
	0.12478
	0.384284
	0.787982
	1
	0.760966
	0.377338
	0.199921
	0.277669
	0.454556
	0.487514
	0.317529
	0.132184
	0.0400758
	0.0133084
	0.00732558
	0.00538673
	0.00426358
	0.00347612
	0.00289572
	0.00245336
	0.00210512
	0.00182904
	0.00160629
	0.00142119
	0.00126747
	0.00113884
	0.00102903
	0.000931776
	0.000850207
	0.000778049
	0.000316867
	0.000291768
	0.00026667
	0.000244709
	0.000225885
	0
	0
	0
	0
	0
	0
	0
	0
	0
	0
	0
	0
	0
	0
	0
	0
	0
	0
	0
	0
	0
	0
	0
	0
	0
	0
	0
	0
	0
	0
	0
	0
	0
	0
	0
	0
	0
	0
	0
	0
	0
	0
	0
	0
	0
	0
	0
	0
	0
	0
	0
	0
	0
	0
	0
	0
	0
	0
	0
	0
	0
	0
	0
	0
	0
	0
	0
	0
	0
	0
	0
	0
	0
	0
	0
	0
	0
	0
	0
	0
	0
	0
	0
	0
	0
	0
	0
	0
	0
	0
	0
	0
	0
	0
	0
	0
	0
	0
	0
	0
	0
	0
	0
	0
	0
	0
	0
	0
	0
	0
	0
	0
	0
	0
	0
	0
	0
	0
	0
	0
	0
	0
	0
	0
	0
	0
	0
	0
	0
	0
	0
	0
	0
	0
	0
	0
	0
	0
	0
	0
	0
	0
	0
	0
	0
	0
	0
	0
	0
	0
	0
	0
	0
	0
	0
	0
	0
	0
	0
	0
	0
	0
	0
	0
	0
	0
	0
	0
	0
	0
	0
	0
	0
	0
	0
	0
	0
	0
	0
	0
	0
	0
	0
	0
	0
	0
	0
	0
	0
	0
	0
	0
	0
	0
	0
	0
	0
	0
	0
	0
	0
	0
	0
	0
	0
	0
	0
	0
	0
	0
	0
	0
	0
	0
	0
	0
	0
	0
	0
	0
	0
	0
	0
	0
	0
	0
	0
	0
	0
	0
	0
	0
	0
	0
	0
	0
	0
	0
	0
	0
	0
	0
	0
	0
	0
	0
	0
	0
	0
	0
	0
	0
	0
	0
	0
	0
	0
	0
	0
	0
	0
	0
	0
	0
	0
	0
	0
	0
	0
	0
	0
	0
	0
	0
	0
	0
	0
	0
	0
	0
	0
	0
	0
	0
	0
	0
	0
	0
	0
	0
	0
	0
	0
	0
	0
	0
	0
	0
	0
	0
	0
	0
	0
	0.000254121
	0.000276082
	0.000304318
	0.000332553
	0.000367063
	0.000404711
	0.00045177
	0.000633733
	0.000712166
	0.00080001
	0.000909815
	0.00104472
	0.001211
	0.00142119
	0.001691
	0.00205179
	0.00253807
	0.00322828
	0.00426358
	0.00628086
	0.0135562
	0.0464382
	0.149781
	0.327035
	0.435808
	0.337168
	0.160124
	0.0573968
	0.0446406
	0.0990161
	0.186007
	0.216069
	0.147061
	0.0625043
	0.0191532
	0.00648165
	0.00362044
	0.00265729
	0.00209571
	0.00170355
	0.00141492
	0.00119845
	0.00102903
	0.000894129
	0.000784324
	0.000693342
	0.000618047
	0.000555301
	0.000501967
	0.000219611
	0.00019765
	0.000178826
	0.000163139
	0.000147453
	0.000134904
	0.000125492
	0
	0
	0
	0
	0
	0
	0
	0
	0
	0
	0
	0
	0
	0
	0
	0
	0
	0
	0
	0
	0
	0
	0
	0
	0
	0
	0
	0
	0
	0
	0
	0
	0
	0
	0
	0
	0
	0
	0
	0
	0
	0
	0
	0
	0
	0
	0
	0
	0
	0
	0
	0
	0
	0
	0
	0
	0
	0
	0
	0
	0
	0
	0
	0
	0
	0
	0
	0
	0
	0
	0
	0
	0
	0
	0
	0
	0
	0
	0
	0
	0
	0
	0
	0
	0
	0
	0
	0
	0
	0
	0
	0
	0
	0
	0
	0
	0
	0
	0
	0
	0
	0
	0
	0
	0
	0
	0
	0
	0
	0
	0
	0
	0
	0
	0
	0
	0
	0
	0
	0
	0
	0
	0
	0
	0
	0
	0
	0
	0
	0
	0
	0
	0
	0
	0
	0
	0
	0
	0
	0
	0
	0
	0
	0
	0
	0
	0
	0
	0
	0
	0
	0
	0
	0
	0
	0
	0
	0
	0
	0
	0
	0
	0
	0
	0
	0
	0
	0
	0
	0
	0
	0
	0
	0
	0
	0
	0
	0
	0
	0
	0
	0
	0
	0
	0
	0
	0
	0
	0
	0
	0
	0
	0
	0
	0
	0
	0
	0
	0
	0
	0
	0
	0
	0
	0
	0
	0
	0
	0
	0
	0
	0
	0
	0
	0
	0
	0
	0
	0
	0
	0
	0
	0
	0
	0
	0
	0
	0
	0
	0
	0
	0
	0
	0
	0
	0
	0
	0
	0
	0
	0
	0
	0
	0
	0
	0
	0
	0
	0
	0
	0
	0
	0
	0
	0
	0
	0
	0
	0
	0
	0
	0
	0
	0
	0
	0
	0
	0
	0
	0
	0
	0
	0
	0
	0
	0
	0
	0
	0
	0
	0
	0
	0
	0
	0
	0
	0
	0
	0
	0
	0
	0
	0
	0
	0
	0
	0
	0
	0
	0
	0
	0
	0
	0
	0
	0
	0
	0
	0
	0
	0
	0
	0
	0
	0
	0
	0
	0
	0
	0
	0
	0
	0
	0
	0
	0
	0
	0
	0
	0
	0
	0
	0
	0
	0
	0
	0
	0
	0
	0
	0
	0
	0
	0
	0
	0
	0
	0
	0
	0
	0
	0
	0
	0
	0
	0
	0
	0
	0
	0
	0
	0
	0
	0
	0
	0
	0
	0
	0
	0
	0
	0
	0
	0
	0
	0
	0
	0
	0
	0
	0
	0
	0
	0
	0
	0
	0
	0
	0
	0
	0
	0
	0
	0
	0
	0
	0
	0
	0
	0
	0
	0
	0
	0
	0
	0
	0
	0
	0
	0
	0
	0
	0
	0
	0
	0
	0
	0
	0
	0
	0
	0
	0
	0
	0
	0
	0
	0
	0
	0
	0
	0
	0
	0
	0
	0
	0
	0
	0
	0
	0
	0
	0
	0
	0
	0
	0
	0
	0
	0
	0
	0
	0
	0
	0
	0
	0
	0
	0
	0
	0
	0
	0
	0
	0
	0
	0
	0
	0
	0
	0
	0
	0
	0
	0
	0
	0
	0
	0
	0
	0
	0
	0
	0
	0
	0
	0
	0
	0
	0
	0
	0
	0
	0
	0
	0
	0
	0
	0
	0
	0
	0
	0
	0
	0
	0
	0
	0
	0
	0
	0
	0
	0
	0
	0
	0
	0
	0
	0
	0
	0
	0
	0
	0
	0
	0
	0
	0
	0
	0
	0
	0
	0
	0
	0
	0
	0
	0
	0
	0
	0
	0
	0
	0
	0
	0
	0
	0
	0
	0
	0
	0
	0
	0
	0
	0
	0
	0
	0
	0
	0
	0
	0
	0
	0
	0
	0
	0
	0
	0
	0
	0
	0
	0
	0
	0
	0
	0
	0
	0
	0
	0
	0
	0
	0
	0
	0
	0
	0
	0
	0
	0
	0
	0
	0
	0
	0
	0
	0
	0
	0
	0
	0
	0
	0
	0
	0
	0
	0
	0
	0
	0
	0
	0
	0
	0
	0
	0
	0
	0
	0
	0
	0
	0
	0
	0
	0
	0
	0
	0
	0
	0
	0
	0
	0
	0
	0
	0
	0
	0
	0
	0
	0
	0
	0
	0
	0
	0
	0
	0
	0
	0
	0
	0
	0
	0
	0
	0
	0
	0
	0
	0
	0
	0
	0
	0
	0
	0
	0
	0
	0
	0
	0
	0
	0
	0
	0
	0
	0
[truncated: 1,252 more rows]

## Sheet: XRD 1 CuO
Tabelle 1
	0.0230303
	0.0436364
	0.0218182
	0.0230303
	0.0254545
	0.0327273
	0.0278788
	0.0254545
	0.0290909
	0.0266667
	0.0290909
	0.0230303
	0.0254545
	0.0242424
	0.0278788
	0.0254545
	0.030303
	0.0181818
	0.0315152
	0.0278788
	0.030303
	0.0290909
	0.0278788
	0.0266667
	0.0254545
	0.0315152
	0.0218182
	0.0315152
	0.0315152
	0.0242424
	0.0218182
	0.0278788
	0.0315152
	0.0387879
	0.0242424
	0.0206061
	0.0315152
	0.0254545
	0.0351515
	0.0242424
	0.0290909
	0.0327273
	0.0375758
	0.0375758
	0.0242424
	0.0315152
	0.0290909
	0.0472727
	0.0860606
	0.139394
	0.328485
	0.442424
	0.469091
	0.335758
	0.203636
	0.0921212
	0.0606061
	0.0363636
	0.0363636
	0.0363636
	0.0327273
	0.0375758
	0.0254545
	0.0193939
	0.0206061
	0.030303
	0.0218182
	0.0169697
	0.0193939
	0.0230303
	0.0266667
	0.0278788
	0.0242424
	0.0218182
	0.0266667
	0.0254545
	0.030303
	0.0169697
	0.0230303
	0.0254545
	0.0266667
	0.0145455
	0.0206061
	0.0242424
	0.0230303
	0.030303
	0.030303
	0.0218182
	0.0230303
	0.0206061
	0.0230303
	0.0339394
	0.0339394
	0.0254545
	0.0218182
	0.0181818
	0.0278788
	0.030303
	0.04
	0.0315152
	0.0278788
	0.0169697
	0.0278788
	0.030303
	0.0206061
	0.0254545
	0.0363636
	0.0266667
	0.0157576
	0.030303
	0.0169697
	0.0266667
	0.0278788
	0.0290909
	0.0351515
	0.0327273
	0.0387879
	0.0375758
	0.0254545
	0.0363636
	0.0387879
	0.0254545
	0.0387879
	0.0351515
	0.0278788
	0.0315152
	0.0484848
	0.030303
	0.0254545
	0.0436364
	0.0351515
	0.0509091
	0.0909091
	0.213333
	0.447273
	0.77697
	1
	0.895758
	0.618182
	0.346667
	0.212121
	0.130909
	0.0690909
	0.0569697
	0.04
	0.0290909
	0.0254545
	0.0242424
	0.0242424
	0.0351515
	0.0339394
	0.0327273
	0.0351515
	0.0339394
	0.0351515
	0.0339394
	0.0278788
	0.0424242
	0.0521212
	0.0436364
	0.0424242
	0.0448485
	0.117576
	0.212121
	0.351515
	0.432727
	0.49697
	0.471515
	0.374545
	0.266667
	0.135758
	0.0969697
	0.0545455
	0.0509091
	0.0472727
	0.0290909
	0.0290909
	0.0290909
	0.0327273
	0.0266667
	0.030303
	0.0181818
	0.0254545
	0.0254545
	0.0121212
	0.0109091
	0.0242424
	0.0230303
	0.0290909
	0.0218182
	0.0278788
	0.0169697
	0.0193939
	0.0169697
	0.0254545
	0.0169697
	0.0133333
	0.0278788
	0.0254545
	0.0157576
	0.0193939
	0.0266667
	0.0266667
	0.0412121
	0.0521212
	0.133333
	0.150303
	0.258182
	0.316364
	0.28
	0.204848
	0.139394
	0.0751515
	0.0533333
	0.0387879
	0.0436364
	0.0278788
	0.0157576
	0.0339394
	0.0230303
	0.0206061
	0.0193939
	0.0290909
	0.0266667
	0.0157576
	0.0193939
	0.0181818
	0.0218182
	0.0242424
	0.0121212
	0.0242424
	0.0181818
	0.0193939
	0.0109091
	0.0290909
	0.0242424
	0.0242424
	0.0327273
	0.0193939
	0.0242424
	0.0193939
	0.0327273
	0.0157576
	0.0133333
	0.0193939
	0.0230303
	0.0133333
	0.0230303
	0.0181818
	0.0266667
	0.0193939
	0.0169697
	0.0181818
	0.0218182
	0.0242424
	0.0109091
	0.0169697
	0.0181818
	0.0145455
	0.0193939
	0.0145455
	0.0181818
	0.0181818
	0.0206061
	0.0157576
	0.0266667
	0.0206061
	0.0145455
	0.0230303
	0.0193939
	0.0193939
	0.0133333
	0.0206061
	0.0169697
	0.0193939
	0.0230303
	0.0181818
	0.0218182
	0.0133333
	0.0181818
	0.0218182
	0.0193939
	0.0193939
	0.0218182
	0.0169697
	0.0181818
	0.0121212
	0.0230303
	0.0193939
	0.0206061
	0.0206061
	0.0133333
	0.0157576
	0.0193939
	0.0266667
	0.00969697
	0.0169697
	0.0206061
	0.0157576
	0.0109091
	0.0169697
	0.0242424
	0.0218182
	0.0157576
	0.0109091
	0.0181818
	0.0133333
	0.0157576
	0.0133333
	0.0169697
	0.0278788
	0.00727273
	0.0121212
	0.0145455
	0.0181818
	0.0181818
	0.0181818
	0.0121212
	0.0157576
	0.0266667
	0.0157576
	0.0169697
	0.0230303
	0.0181818
	0.0169697
	0.0206061
	0.0169697
	0.0206061
	0.00969697
	0.0193939
	0.0121212
	0.0218182
	0.0206061
	0.0230303
	0.0254545
	0.0242424
	0.0181818
	0.0193939
	0.0133333
	0.0218182
	0.0230303
	0.0157576
	0.0242424
	0.0121212
	0.0254545
	0.0193939
	0.0145455
	0.0145455
	0.0157576
	0.00969697
	0.00848485
	0.0169697
	0.00969697
	0.0145455
	0.0157576
	0.0145455
	0.0121212
	0.0133333
	0.0206061
	0.00727273
	0.0145455
	0.0206061
	0.0121212
	0.0242424
	0.0169697
	0.0169697
	0.0133333
	0.0157576
	0.0169697
	0.0193939
	0.0206061
	0.00848485
	0.0145455
	0.0145455
	0.0133333
	0.00606061
	0.0193939
	0.0266667
	0.0145455
	0.0206061
	0.0193939
	0.0254545
	0.0157576
	0.0169697
	0.0133333
	0.0206061
	0.0278788
	0.0218182
	0.00969697
	0.0169697
	0.0145455
	0.0181818
	0.0242424
	0.0193939
	0.0230303
	0.0133333
	0.0145455
	0.0230303
	0.0181818
	0.0169697
	0.0218182
	0.0206061
	0.0218182
	0.0169697
	0.0206061
	0.0266667
	0.0290909
	0.0375758
	0.0242424
	0.0193939
	0.0266667
	0.0145455
	0.0266667
	0.030303
	0.0315152
	0.0242424
	0.0242424
	0.0315152
	0.0218182
	0.0230303
	0.0218182
	0.0218182
	0.0242424
	0.0278788
	0.0230303
	0.0339394
	0.0254545
	0.0375758
	0.0327273
	0.0387879
	0.0254545
	0.0412121
	0.0412121
	0.0375758
	0.049697
	0.0593939
	0.0739394
	0.113939
	0.161212
	0.241212
	0.446061
	0.707879
	0.838788
	0.957576
	0.935758
	0.898182
	0.722424
	0.495758
	0.374545
	0.250909
	0.144242
	0.104242
	0.0739394
	0.0678788
	0.0509091
	0.0509091
	0.0363636
	0.0375758
	0.0290909
	0.0145455
	0.0278788
	0.0206061
	0.0206061
	0.0169697
	0.030303
	0.0193939
	0.0169697
	0.0169697
	0.0193939
	0.0218182
	0.0169697
	0.0157576
	0.0193939
	0.0181818
	0.0242424
	0.0133333
	0.0206061
	0.0145455
	0.0121212
	0.0157576
	0.0133333
	0.0193939
	0.0254545
	0.0218182
	0.0181818
	0.0181818
	0.0121212
	0.0121212
	0.0193939
	0.0145455
	0.0157576
	0.0157576
	0.00969697
	0.0157576
	0.0121212
	0.0218182
	0.0169697
	0.0206061
	0.0181818
	0.0169697
	0.00969697
	0.0181818
	0.0169697
	0.0157576
	0.0278788
	0.0363636
	0.0327273
	0.0666667
	0.110303
	0.151515
	0.149091
	0.0787879
	0.0375758
	0.0181818
	0.0290909
	0.0218182
	0.030303
	0.0218182
	0.0133333
	0.0157576
	0.0181818
	0.0218182
	0.0133333
	0.0145455
	0.0109091
	0.0254545
	0.0242424
	0.0145455
	0.0181818
	0.0157576
	0.0193939
	0.0193939
	0.0169697
	0.0145455
	0.0193939
	0.0193939
	0.0254545
	0.0169697
	0.0145455
	0.0157576
	0.0193939
	0.0218182
	0.0206061
	0.0145455
	0.0193939
	0.0230303
	0.0242424
	0.0242424
	0.0278788
	0.0181818
	0.0181818
	0.0266667
	0.0193939
	0.0254545
	0.0266667
	0.0193939
	0.0278788
	0.0278788
	0.0278788
	0.0218182
	0.030303
	0.030303
	0.0363636
	0.0206061
	0.0351515
	0.0351515
	0.0278788
	0.0327273
	0.0266667
	0.0412121
	0.0266667
	0.0290909
	0.0278788
	0.0339394
	0.0339394
	0.0315152
	0.030303
	0.0448485
	0.0351515
	0.0472727
	0.0424242
	0.0315152
	0.0569697
	0.0375758
	0.0521212
	0.0666667
	0.0654545
	0.089697
	0.109091
	0.0933333
	0.134545
	0.127273
	0.117576
	0.111515
	0.109091
	0.10303
	0.100606
	0.0969697
	0.10303
	0.107879
	0.116364
	0.124848
	0.145455
	0.181818
	0.196364
	0.186667
	0.224242
	0.258182
	0.287273
	0.330909
	0.375758
	0.410909
	0.438788
	0.374545
	0.393939
	0.34303
	0.375758
	0.307879
	0.317576
	0.255758
	0.261818
	0.272727
	0.207273
	0.196364
	0.186667
	0.174545
	0.145455
	0.128485
	0.113939
	0.122424
	0.100606
	0.089697
	0.111515
	0.0872727
	0.0860606
	0.08
	0.0678788
	0.0654545
	0.0787879
	0.0642424
	0.0654545
	0.0606061
	0.0606061
	0.0484848
	0.0424242
	0.0387879
	0.0412121
	0.0533333
	0.0509091
	0.0387879
	0.0436364
	0.0315152
	0.0339394
	0.0339394
	0.0181818
	0.0230303
	0.0230303
	0.0157576
	0.0363636
	0.0254545
	0.0157576
	0.0193939
	0.0230303
	0.0266667
	0.0254545
	0.0254545
	0.0290909
	0.0278788
	0.0218182
	0.0133333
	0.0181818
	0.030303
	0.0206061
	0.0109091
	0.0206061
	0.0157576
	0.0121212
	0.0157576
	0.0206061
	0.0157576
	0.0145455
	0.0169697
	0.030303
	0.0193939
	0.0266667
	0.0121212
	0.0121212
	0.0169697
	0.0193939
	0.0157576
	0.0121212
	0.0121212
	0.0157576
	0.00969697
	0.0181818
	0.0121212
	0.0145455
	0.00969697
	0.0169697
	0.0121212
	0.0145455
	0.0169697
	0.0218182
	0.00848485
	0.0169697
	0.0133333
	0.0242424
	0.0133333
	0.0109091
	0.0206061
	0.0181818
	0.0193939
	0.0290909
	0.0290909
	0.0266667
	0.0351515
	0.04
	0.04
	0.0412121
	0.0278788
	0.0145455
	0.0169697
	0.0278788
	0.0109091
	0.00606061
	0.0133333
	0.0230303
	0.00969697
	0.0145455
	0.00727273
	0.00606061
	0.00848485
	0.00848485
	0.0169697
	0.00727273
	0.0145455
	0.0145455
	0.0109091
	0.00969697
	0.0145455
	0.00727273
	0.0121212
	0.00606061
	0.00969697
	0.0121212
	0.00727273
	0.00848485
	0.00727273
	0.00848485
	0.0133333
	0.00727273
	0.00848485
	0.00727273
	0.00606061
	0.0133333
	0.0121212
	0.00606061
	0.00969697
	0.00484848
	0.00727273
	0.0169697
	0.00969697
	0.00848485
	0.00969697
	0.0109091
	0.00727273
	0.0121212
	0.0145455
	0.0109091
	0.0121212
	0.00848485
	0.0109091
	0.00848485
	0.00727273
	0.0133333
	0.00848485
	0.00848485
	0.00484848
	0.00484848
	0.00606061
	0.0169697
	0.00727273
	0.00848485
	0.00606061
	0.00848485
	0.00969697
	0.00727273
	0.0109091
	0.00727273
	0.0109091
	0.00848485
	0.0121212
	0.0121212
	0.00242424
	0.00848485
	0.0133333
	0.00727273
	0.00969697
	0.00848485
	0.0109091
	0.00484848
	0.0109091
	0.0109091
	0.0109091
	0.00969697
	0.00848485
	0.0109091
	0.00606061
	0.0206061
	0.00727273
	0.00606061
	0.00727273
	0.00848485

## Sheet: LCO Cu 2p
Tabelle 1
	486.901
	490.349
	491.081
	497.001
	492.987
	492.166
	488.725
	483.37
	480.756
	484.068
	479.314
	480.285
	485.141
	482.236
	485.56
	483.152
	488.27
	491.346
	496.079
	495.017
	502.788
	498.399
	497.838
	500.989
	495.796
	487.979
	489.276
	484.868
	485.151
	481.424
	485.593
	481.636
	483.215
	483.912
	479.969
	482.52
	484.497
	488.715
	486.778
	492.408
	496.302
	497.027
	499.765
	499.771
	499.245
	499.387
	498.863
	497.459
	493.601
	488.693
	486.845
	494.317
	489.948
	492.616
	496.504
	499.069
	501.162
	512.208
	520.083
	526.053
	528.624
	535.966
	537.159
	531.44
	522.912
	506.227
	493.971
	492.815
	494.805
	490.862
	495.422
	495.37
	491.704
	497.466
	495.665
	495.645
	496.275
	497.486
	500.021
	498.359
	486.981

## Sheet: CuO survey XPS
Tabelle 1
	1032.66
	1030.18
	1014.01
	1019.49
	1021.59
	1002.01
	1010.48
	1005.46
	988.549
	982.428
	996.044
	992.888
	983.381
	974.453
	989.693
	980.111
	975.584
	958.689
	975.533
	957.292
	972.736
	958.651
	959.664
	966.293
	967.076
	947.644
	952.805
	962.608
	929.421
	941.893
	950.117
	946.987
	932.535
	953.126
	950.392
	949.161
	938.145
	941.202
	927.358
	939.116
	953.978
	941.416
	945.945
	936.564
	920.245
	938.402
	927.541
	934.172
	923.667
	929.03
	930.575
	921.067
	931.275
	930.185
	909.759
	926.471
	903.439
	890.865
	872.814
	884.65
	870.309
	869.197
	852.554
	839.556
	834.109
	821.257
	816.906
	813.663
	814.995
	821.023
	811.464
	814.759
	798.252
	797.738
	798.365
	781.419
	783.788
	791.693
	791.128
	789.047
	777.098
	778.728
	770.607
	770.195
	770.1
	781.776
	761.307
	762.177
	757.831
	764.984
	761.815
	757.665
	760.759
	755.258
	760.174
	745.724
	748.741
	738.422
	757.288
	752.872
	748.857
	749.877
	755.514
	746.768
	745.19
	749.461
	749.505
	733.308
	740.288
	752.488
	729.427
	736.067
	740.641
	733.558
	732.278
	727.269
	730.241
	727.909
	729.152
	717.816
	723.614
	735.667
	722.785
	743.767
	722.387
	719.429
	732.374
	720.72
	712.247
	711.284
	720.389
	716.523
	719.258
	726.559
	724.276
	730.165
	706.451
	713.641
	717.488
	710.75
	716.194
	708.29
	713.045
	721.703
	716.901
	715.172
	723.823
	708.971
	723.773
	720.011
	710.252
	725.197
	707.214
	716.186
	709.319
	709.073
	705.672
	704.408
	705.778
	712.509
	713.724
	710.927
	699.516
	705.88
	708.551
	704.849
	718.439
	700.445
	701.166
	700.449
	710.994
	709.822
	705.809
	723.55
	709.791
	712.074
	705.826
	708.231
	710.38
	717.083
	704.689
	703.621
	702.558
	710.784
	714.821
	704.739
	702.725
	704.961
	707.604
	704.409
	703.008
	707.352
	709.906
	695.663
	710.16
	715.62
	701.17
	723.958
	697.91
	709.739
	712.936
	702.992
	705.209
	704.078
	701.86
	705.555
	700.828
	702.341
	715.004
	706.596
	717.946
	698.316
	693.555
	702.101
	714.204
	719.247
	714.874
	709.738
	709.302
	711.812
	707.105
	710.273
	718.119
	710.344
	717.661
	713.321
	713.432
	712.232
	717.03
	711.097
	710.832
	719.556
	708.522
	716.675
	725.277
	715.321
	715.425
	717.614
	718.834
	717.972
	721.364
	720.606
	719.322
	720.156
	724.253
	729.542
	722.899
	722.252
	721.556
	719.767
	718.923
	731.585
	723.982
	726.652
	718.831
	732.01
	730.791
	730.193
	736.459
	728.646
	734.329
	729.605
	727.39
	734.359
	737.962
	734.632
	730.408
	729.823
	747.913
	745.341
	748.43
	744.72
	742.119
	748.527
	741.167
	749.433
	746.843
	764.093
	746.372
	748.324
	758.605
	754.163
	738.991
	752.645
	745.027
	751.331
	753.103
	750.561
	752.81
	759.919
	744.965
	759.986
	758.701
	748.091
	755.907
	762.264
	747.425
	761.276
	751.329
	763.277
	761.864
	757.344
	761.546
	757.513
	764.418
	766.665
	757.274
	760.039
	756.79
	765.677
	753.714
	750.355
	768.722
	769.592
	762.863
	770.494
	770.392
	788.65
	791.578
	798.373
	824.862
	853.574
	910.635
	971.252
	1035.68
	1055.87
	1008.82
	932.512
	875.289
	825.662
	801.531
	781.772
	774.476
	795.777
	787.016
	808.043
	842.634
	863.094
	909.558
	956.743
	1022.67
	1071.82
	1106.09
	1161.4
	1193.91
	1122.34
	944.399
	797.909
	723.389
	695.015
	678.321
	667.464
	647.254
	657.601
	654.691
	662.077
	673.716
	676.945
	690.525
	748.76
	828.009
	945.522
	963.775
	932.49
	927.019
	936.067
	946.136
	936.721
	923.898
	798.311
	714.647
	670.406
	658.31
	681.738
	691.925
	736.328
	788.825
	880.043
	987.595
	1103.82
	1240.07
	1374.33
	1486.09
	1592.5
	1728.33
	1347.25
	817.57
	573.175
	494.258
	456.539
	425.011
	420.013
	412.368
	404.586
	403.023
	395.802
	396.383
	400.364
	398.458
	384.864
	389.283
	388.358
	387.554
	384.056
	386.707
	388.796
	385.115
	387.791
	382.234
	386.478
	380.626
	378.553
	381.18
	390.827
	375.764
	387.298
	379.283
	390.272
	378.75
	383.322
	390.236
	381.429
	380.467
	384.009
	383.891
	390.562
	379.063
	386.6
	376.21
	380.45
	388.446
	381.635
	379.169
	382.054
	383.417
	380.544
	383.942
	372.112
	386.345
	387.916
	387.796
	388.837
	380.414
	381.836
	383.962
	389.135
	388.196
	391.676
	383.917
	386.283
	387.423
	388.265
	380.629
	389.389
	391.804
	387.241
	388.297
	387.118
	397.45
	382.982
	390.449
	396.44
	387.811
	382.943
	386.963
	391.767
	389.984
	388.711
	391.224
	377.652
	390.014
	389.25
	389.062
	392.736
	386.4
	403.764
	389.345
	393.141
	389.397
	396.8
	393.805
	391.031
	393.915
	395.451
	388.248
	398.37
	396.171
	396.888
	397.954
	391.252
	387.328
	396.879
	394.351
	391.691
	392.999
	395.274
	398.514
	391.71
	390.523
	402.9
	391.294
	394.964
	397.078
	400.319
	396.045
	396.848
	396.898
	398.79
	400.268
	400.585
	403.179
	402.812
	399.902
	398.423
	394.851
	392.808
	400.147
	393.084
	407.906
	400.346
	400.189
	401.539
	401.146
	403.595
	400.83
	407.006
	399.983
	405.746
	399.539
	405.121
	408.006
	404.236
	402.325
	399.825
	402.405
	399.353
	407.382
	403.674
	404.499
	405.387
	391.692
	406.341
	406.767
	405.498
	400.167
	405.31
	412.775
	412.801
	409.138
	417.023
	404.132
	410.23
	408.457
	412.476
	407.652
	405.985
	409.639
	412.453
	405.833
	403.537
	413.233
	412.526
	412.139
	410.673
	409.845
	412.947
	411.264
	408.069
	411.288
	416.737
	412.948
	415.017
	421.164
	410.954
	409.102
	409.976
	415.38
	412.156
	408.317
	422.608
	416.899
	412.757
	417.405
	408.873
	409.955
	419.287
	414.303
	413.432
	423.065
	417.694
	422.875
	418.684
	428.356
	422.423
	424.179
	418.724
	418.284
	419.948
	421.972
	420.892
	420.482
	423.923
	422.754
	420.498
	424.803
	431.845
	422.081
	422.245
	423.491
	425.635
	423.155
	421.908
	422.221
	428.034
	428.19
	423.722
	431.121
	431.332
	428.957
	428.458
	425.261
	429.595
	437.853
	422.985
	427.277
	425.899
	434.005
	431.269
	428.04
	435.999
	432.742
	432.597
	432.744
	439.521
	430.236
	435.573
	437.434
	430.422
	435.043
	431.154
	442.458
	441.753
	434.198
	439.107
	439.158
	436.357
	436.728
	438.362
	437.582
	439.499
	431.642
	439.657
	437.62
	438.244
	437.554
	435.897
	444.319
	440.071
	447.021
	444.623
	447.841
	443.636
	443.314
	449.205
	446.508
	440.463
	450.166
	447.927
	448.416
	447.895
	442.863
	442.125
	446.31
	448.921
	451.443
	451.284
	450.151
	452.441
	455.198
	454.259
	454.652
	457.453
	449.572
	458.617
	456.409
	456.109
	450.384
	454.987
	463.455
	452.965
	463.226
	460.236
	454.954
	465.973
	462.279
	465.985
	459.603
	468.011
	468.953
	468.589
	466.463
	473.04
	471.347
	474.119
	474.86
	475.571
	478.842
	480.087
	466.831
	473.271
	468.183
	467.771
	468.432
	470.562
	465.979
	468.135
	473.033
	473.392
	466.057
	481.764
	473.054
	476.993
	478.486
	474.52
	476.408
	476.337
	484.371
	489.118
	492.669
	495.213
	497.489
	501.231
	506.304
	501.878
	500.944
	505.426
	498.611
	487.087
	486.197
	487.264
	477.269
	480.837
	484.814
	477.239
	483.284
	486.341
	484.347
	476.597
	484.967
	475.246
	477.908
	480.205
	479.31
	478.724
	483.476
	485.22
	485.091
	476.676
	484.579
	483.277
	491.387
	489.266
	491.831
	502.223
	510.104
	516.574
	524.932
	536.262
	551.339
	554.255
	571.354
	581.735
	589.702
	586.653
	586.553
	569.067
	555.807
	538.285
	530.542
	523.265
	511.652
	510.926
	500.096
	498.76
	489.881
	489.577
	485.148
	478.195
	477.085
	470.426
	474.97
	473.965
	461.942
	463.149
	452.392
	456.07
	452.799
	455.264
	445.293
	448.522
	444.363
	441.707
	437.564
	448.708
	446.007
	442.554
	438.523
	441.222
	442.382
	446.288
	444.26
	441.726
	445.16
	446.045
	445.138
	447.278
	453.133
	452.125
	442.057
	443.012
	446.973
	448.739
	451.75
	457.778
	448.935
	447.532
	447.567
	445.45
	451.48
	444.951
	452.257
	447.906
	450.295
	454.866
	451.094
	451.458
	458.598
	456.444
	451.597
	452.691
	453.074
	459.449
	449.173
	455.186
	455.402
	459.541
	458.39
	454.168
	452.297
	459.68
	454.298
	461.946
	458.72
	460.05
	457.905
	456.928
	462.025
	461.557
	460.673
	463.107
	462.385
	460.807
	458.584
	468.965
	463.597
	461.631
	467.992
	460.475
	464.294
	465.255
	464.881
	467.929
	472.094
	466.355
	465.845
	469.635
	468.917
	465.233
	470.564
	468.867
	471.454
	470.146
	477.273
	471.58
	470.117
	471.263
	471.569
	469.68
	479.798
	479.079
	476.895
	473.272
	474.07
	477.41
	479.126
	477.311
	477.901
	472.098
	475.582
	479.709
	477.387
	480.388
	473.179
	476.535
	476.386
	475.213
	478.692
	479.964
	479.235
	489.937
	476.606
	487.18
	481.91
	483.416
	483.991
	486.266
	486.242
	479.254
	481.615
	485.996
	486.434
	488.827
	490.096
	489.236
	492.43
	489.84
	490.011
	490.924
	484.478
	492.876
	490.885
	489.748
	490.679
	489.086
	487.497
	495.936
	494.257
	494.53
	496.275
	497.195
	497.984
	496.483
	494.509
	499.998
	494.471
	499.046
	500.818
	496.659
	500.104
	501.228
	507.128
	502.998
	499.217
	501.556
	500.752
	504.75
	505.884
	505.419
	502.187
	503.385
	505.515
	505.71
	510.487
	504.17
	510.232
	509.068
	507.589
	512.703
	509.26
	509.598
	510.863
	513.115
	510.441
	509.599
	511.427
	516.148
	510.041
	514.546
	520.174
	517.551
	518.652
	519.084
	515.8
	513.668
	521.353
	521.51
	521.126
	522.905
	521.212
	519.73
	515.576
	523.65
	524.073
	516.948
	520.909
	528.809
	524.028
	526.222
	528.392
	528.254
	528.733
	521.074
	528.107
	526.062
	525.208
	526.343
	526.248
	527.073
	533.721
	536.274
	538.375
	533.134
	532.504
	530.96
	535.01
	532.064
	539.782
	544.587
	540.059
	534.465
	536.955
	534.002
	543.055
	537.618
	540.199
	537.453
	536.525
	542.965
	542.778
	539.939
	543.329
	540.995
	543.737
	542.689
	544.625
	543.938
	542.113
	549.137
	547.47
	547.7
	549.184
	549.97
	549.441
	555.791
	553.65
	551.691
	547.95
	549.882
	548.842
	555.914
	556.313
	562.538
	556.004
	566.776
	561.017
	559.206
	557.909
	560.388
	556.636
	561.979
	560.645
	562.134
	572.455
	568.141
	570.247
	569.732
	576.012
	571.065
	566.125
	577.186
	565.922
	572.435
	571.337
	566.668
	566.528
	573.893
	573.457
	571.104
	578.623
	571.321
	576.259
	577.27
	580.479
	580.291
	584.09
	582.629
	579.555
	582.443
	578.048
	580.185
	586.325
	588.011
	584.449
	588.85
	583.649
	594.481
	596.422
	597.197
	594.825
	594.153
	596.564
	602.337
	594.877
	593.598
	603.212
	596.83
	600.232
	597.553
	595.766
	602.791
	603.213
	602.408
	597.964
	594.752
	608.23
	607.273
	604.531
	599.312
	601.218
	610.965
	604.759
	601.992
	609.113
	610.481
	611.492
	611.361
	609.719
	608.154
	614.177
	616.504
	613.765
	619.38
	618.037
	624.347
	617.935
	620.416
	625.747
	626.145
	631.186
	627.603
	630.604
	624.442
	629.876
	630.785
	641.476
	635.342
	633.467
	639.371
	646.002
	640.232
	636.597
	645.929
	643.999
	634.714
	641.246
	638.556
	641.021
	632.714
	637.277
	645.607
	644.49
	646.087
	644.426
	637.551
	638.35
	645.754
	644.497
	646.993
	634.942
	634.98
	634.005
	636.231
	639.464
	642.368
	645.304
	653.625
	655.054
	658.785
	665.477
	677.498
	703.041
	729.015
	788.235
	870.184
	909.201
	964.126
	1144.6
	1379.87
	1280.4
	917.976
	701.655
	634.181
	610.375
	604.042
	600.935
	594.937
	595.659
	597.409
	597.969
	598.386
	598.219
	598.14
	601.828
	608.903
	601.065
	608.378
	614.852
	610.833
	605.568
	608.758
	604.979
	592.014
	594.135
	589.637
	591.915
	583.534
	590.244
	589.051
	592.04
	591.18
	596.364
	589.044
	592.217
	586.565
	593.985
	593.528
	594.358
	591.867
	590.925
	592.71
	592.48
	597.503
	596.387
	599.098
	599.418
	598.563
	601.906
	601.032
	604.283
	599.168
	611.565
	602.801
	607.763
	611.772
	620.363
	618.503
	616.388
	617.911
	615.303
	624.308
	625.259
	627.131
	624.096
	625.215
	632.63
	637.393
	632.381
	629.796
	640.985
	639.281
	643.683
	643.696
	645.118
	648.048
	649.126
	649.88
	654.952
	651.894
	658.108
	661.085
	667.436
	674.875
	681.934
	683.775
	689.926
	687.872
	698.603
	699.757
	708.837
	711.879
	709.313
	705.611
	707.225
	704.316
	691.422
	689.18
	686.105
	677.69
	673.024
	672.651
	677.261
	675.403
	676.51
	674.172
	677.456
	669.855
	660.371
	650.949
	632.968
	621.224
	604.957
	591.674
	580.475
	568.878
	564.579
	561.474
	555.585
	555.012
	553.006
	544.237
	550.729
	549.421
	547.177
	545.363
	553.496
	547.515
	554.03
	546.141
	552.697
	547.893
	548.981
	552.239
	541.895
	539.606
	534.761
	542.55
	535.772
	533.982
	528.909
	530.554
	528.998
	526.324
	529.428
	523.872
	527.881
	521.377
	524.913
	522.203
	518.544
	520.605
	522.326
	525.995
	525.405
	514.167
	508.353
	506.874
	500.879
	500.419
	501.661
	500.142
	496.716
	498.936
	496.492
	493.363
	492.238
	495.703
	491.829
	494.89
	498.809
	499.215
	501.548
	500.359
	500.556
	503.123
	503.572
	505.372
	504.247
	505.33
	511.121
	503.513
	510.185
	515.408
	511.371
	510.422
	517.689
	516.832
	514.287
	516.855
	517.844
	520.327
	525.877
	524.546
	523.908
	525.581
	530.847
	524.667
	529.378
	527.298
	531.36
	529.202
	531.677
	532.071
	532.057
	544.973
	539.209
	547.519
	547.45
	562.318
	565.166
	569.271
	574.195
	579.393
	586.82
	585.997
	593.877
	594.369
	594.736
	596.821
	595.252
	594.752
	602.536
	596.271
	610.867
	611.947
	619.949
	631.176
	648.75
	663.347
	686.032
	708.305
	732.964
	749.087
	755.495
	748.34
	727.815
	693.7
	660.896
	625.225
	605.068
	581.223
	581.317
	572.47
	583.52
	582.485
	598.208
	600.713
	611.811
	615.841
	617.282
	608.212
	586.904
	571.81
	549.654
	529.282
	517.505
	502.731
	495.036
	485.674
	477.349
	477.233
	464.94
	455.708
	449.953
	441.433
	442.994
	442.853
	441.584
	446.117
	446.621
	447.663
	447.94
	455.022
	455.04
	452.122
	435.905
	424.776
	415.604
	404.126
	397.336
	391.433
	384.747
	385.715
	388.558
	391.829
	385.441
	378.228
	384.576
	380.595
	372.729
	373.669
	366.01
	364.953
	357.736
	356.611
	355.339
	349.516
	346.92
	348.742
	351.875
	352.719
	351.439
	348.702
	352.167
	346.667
	346.584
	346.252
	348.814
	351.094
	348.648
	352.362
	350.943
	347.183
	351.712
	347.296
	353.984
	350.318
	354.659
	355.186
	354.983
	353.191
	359.794
	357.855
	359.747
	360.807
	362.448
	366.992
	363.138
	366.981
	362.015
	365.549
	365.805
	371.36
	375.187
	367.294
	368.878
	372.83
	378.135
	376.896
	375.933
	379.223
	377.655
	384.367
	379.43
	383.675
	380.814
	381.461
	387.607
	393.545
	394.743
	395.611
	395.446
	391.845
	397.535
	400.53
	399.205
	400.838
	405.654
	402.416
	409.521
	410.276
	417.996
	413.021
	418.554
	422.203
	427.568
	430.654
	440.409
	443.357
	454.428
	456.967
	462.182
	470.151
	475.211
	487.917
	497.272
	508.977
	531.695
	547.771
	572.248
	585.478
	602.948
	614.428
	625.84
	631.557
	635.06
	642.086
	656.898
	689.348
	754.864
	841.153
	913.561
	941.22
	883.266
	780.881
	675.071
	590.67
	533.594
	491.445
	459.845
	417.141
	395.677
	373.276
	355.757
	331.259
	324.085
	314.098
	307.718
	300.652
	293.676
	285.322
	270.976
	258.75
	250.248
	237.01
	235.886
	235.191
	234.042
	240.763
	244.137
	251.811
	257.56
	256.485
	256.58
	246.024
	239.482
	235.573
	233.756
	254.928
	273.991
	293.555
	301.938
	299.063
	273.759
	245.183
	216.063
	198.241
	183.814
	169.347
	162.977
	153.844
	149.766
	142.354
	138.001
	136.021
	129.92
	128.627
	126.533
	122.173
	119.121
	113.547
	113.555
	108.384
	107.391
	102.784
	103.542
	101.539
	99.227
	99.3771
	100.54
	97.6925
	99.6511
	98.9646
	96.3515
	96.6374
	98.5924
	97.9752
	96.8476
	96.568
	96.0604
	97.5137
	98.9521
	97.8135
	98.5799
	99.0909
	99.4272
	101.758
	103.176
	108.671
	108.855
	108.036
	103.788
	100.611
	103.239
	100.692
	98.4814
	102.971
	101.746
	98.7929
	100.47
	97.4541
	94.9198
	93.397
	93.4413
	94.122
	96.3261
	95.5078
	94.8359
	94.9588
	93.3885
	94.4505
	96.1852
	94.0754
	95.4521
	95.4159
	94.8656
	92.998
	96.6642
	96.1667
	94.8671
	93.7004
	95.4528
	94.1687
	95.0525
	96.2504
	94.6793
	94.9583
	95.5647
	97.5195
	97.849
	94.6064
	97.9448
	97.8423
	97.3219
	96.1231
	96.8569
	98.0986
	96.6275
	97.1645
	97.6358
	98.8486
	98.668
	96.8102
	96.0591
	97.0753
	96.7922
	96.6651
	96.564
	99.8596
	99.7311
	98.2559
	100.031
	97.0565
	97.6279
	97.7982
	101.314
	99.2872
	97.0045
	99.1868
	99.7812
	99.3313
	98.9077
	99.1667
	100.339
	99.0152
	99.3766
	100.329
	97.8
	101.254
	100.228
	98.614
	102.588
	101.192
	100.27
	102.779
	101.858
	101.411
	106.087
	103.365
	104.526
	105.43
	106.996
	107.606
	107.463
	105.309
	101.986
	102.062
	102.71
	102.507
	100.424
	102.138
	101.11
	102.354
	101.808
	104.241
	105.202
	104.454
	105.376
	105.728
	105.322
	108.364
	109.244
	113.48
	108.758
	107.217
	102.528
	102.074
	101.482
	101.898
	100.678
	101.483
	101.785
	101.672
	101.534
	101.334
	102.011
	103.239
	102.086
	102.612
	103.75
	103.599
	101.936
	103.498
	102.073
	102.548
	104.069
	103.208
	104.94
	103.294
	103.505
	104.413
	104.673
	103.478
	105.242
	103.787
	105.35
	104.952
	107.716
	106.312
	105.517
	105.516
	106.418
	105.871
	106.562
	106.634
	107.978
	105.641
	107.17
	106.612
	106.376
	105.905
	107.973
	107.576
	108.201
	108.555
	108.834
	109.396
	109.123
	107.781
	110.122
	109.051
	107.687
	108.199
	109.984
	108.021
	109.328
	109.777
	112.646
	110.466
	112.697
	110.262
	111.173
	110.608
	109.787
	111.672
	112.435
	111.444
	111.403
	113.259
	113.922
	113.782
	111.409
	111.502
	113.717
	115.518
	113.027
	113.046
	112.278
	113.012
	114.156
	112.699
	113.576
	112.894
	114.676
	114.042
	118.186
	115.984
	115.64
	115.043
	117.048
	118.039
	117.022
	118.986
	117.62
	114.862
	118.002
	118.846
	120.182
	119.825
	119.865
	119.509
	119.788
	119.624
	118.791
	119.452
	122.467
	119.4
	121.995
	121.066
	121.94
	122.181
	126.604
	122.817
	124.558
	125.297
	126.856
	129.578
	131.918
	135.717
	133.541
	130.536
	129.467
	126.17
	129.903
	127.226
	124.503
	126.173
	126.658
	127.309
	126.009
	127.144
	126.648
	127.474
	127.274
	126.154
	125.624
	126.556
	126.556
	126.58
	126.781
	128.744
	126.088
	125.865
	129.001
	128.132
	129.023
	130.98
	129.807
	129.243
	131.022
	132.343
	132.832
	133.905
	129.987
	129.274
	129.973
	131.933
	132.001
	130.739
	130.4
	133.719
	133.774
	132.63
	132.71
	134.033
	133.762
	133.434
	131.411
	134.021
	133.658
	134.873
	134.267
	133.453
	136.542
	135.6
	136.545
	136.854
	136.121
	138.047
	136.148
	142.493
	140.329
	141.095
	143.625
	144.528
	150.452
	151.305
	157.198
	158.231
	164.713
	164.478
	167.723
	169.163
	170.418
	174.241
	176.158
	175.38
	170.146
	168.638
	169.375
	170.958
	173.489
	182.029
	188.379
	198.047
	208.334
	224.556
	240.285
	248.669
	254.301
[truncated: 262 more rows]

[truncated: 17 more sheets: LCO survey XPS, CuO PECS, CuO PES, CuO AECS, CuO AES, LCO PECS, LCO PES, LCO AECS, LCO AES, LCO BG removed, wide energy ran, CuO background removed, LCO background removed, CuO lattice oxygen, LCO lattice oxygen, LCO surface Oxygen, CuO 2D map, LCO 2D map]
